# Supplementary material for: Diurnal control of iron responsive element containing mRNAs through iron regulatory proteins IRP1 and IRP2 is mediated by feeding rhythms
Source: Genome Biol. 2024 May 21;25:128. doi: 10.1186/s13059-024-03270-2 (PMC11106963; doi:10.1186/s13059-024-03270-2)
Supplement: Supplementary file 2 — Additional file 2: Table S1. This table (.xls) contains the genes associated with the clusters 1-15 from Fig. 5I. Further information in the table header. [file 13059_2024_3270_MOESM2_ESM.xlsx]

## Sheet: cluster-15_list
Supplementary Table S1. Genes associated with the clusters 1-15 from Figure 5I. In red, above the columns, are listed the validated IRE-containing transcripts found within the respecitve cluster. In orange, additional genes with reported "IRE-like" structures in human or mouse, according to the list provided in Supplemental Table S2 of Volz, "Conservation in the Iron Responsive Element Family", G…
	Tfrc	Gstm6		Slc11a2	Ino80d	Enc1	Hao1	Ftl1	Hmgb1	Epas1	Mpv17l2	Crppa	Alas2
	Ndufs1	Gyg		Brf1		Ormdl1	Tom1l2	Fth1		Vhl		Gstt3	Slc40a1
	Enpep	Lrpap1		Plekha8			Myo10			Dstn			Aco2
	Ralgapa1	Sfxn1					Plekhb2			Hmces			Cdc42bpa
	F8	Ttr					Sfxn5						Phb
	Cyp7a1	Cs											Cxcl16
													Pyroxd1
													Bdh2
													C9orf72
	Cluster 1	Cluster 2	Cluster 3	Cluster 4	Cluster 5	Cluster 6	Cluster 7	Cluster 8	Cluster 9	Cluster 10	Cluster 11	Cluster 12	Cluster 13	Cluster 14	Cluster 15
	Cav2	Sdhd	Ngfr	Gnai3	Scmh1	Mfsd10	Narf	Axin2	Igsf5	Apoh	Stk38l	Dgke	Itgb2	Lhx2	Rpl13
	Fer	Pemt	Slc7a7	Gpr107	Cox5a	Slc13a2	Brat1	Nacc1	Ccnd2	Klf6	Zdhhc4	Mnt	Tpd52l1	Tiam1	Polr3d
	Tmprss2	Cdh1	N4bp3	Scpep1	Tfe3	Tmem25	Dlat	Ocel1	Loxl3	Xpo6	Smg9	Sema6b	Mcts1	Fkbp7	Ocrl
	Galnt1	Trappc10	Tubb6	Rtca	Gna12	Grk5	Dbt	Zfp40	Tubgcp3	Slc22a18	Tgfb1	Itgb7	Krit1	Mef2c	Rhoc
	Fmr1	Acvr1b	Rab34	Ccm2	Dazap2	Hck	Raf1	Ralb	Rnd2	Mid2	Ccdc97	Rrp15	Kat2b	Epor	Cdkn1b
	Vps9d1	Gm2a	Bbc3	Pparg	Zfp385a	Taf6l	Acvrl1	Mettl17	Brpf1	Trim25	Bcam	Gstt3	Rab5b	Ihh	Rps11
	Luzp1	Haao	Armc6	Hnrnpd	Sult5a1	Clcn5	Tom1l2	Nes	Ltbp1	Comt	Impdh1	Ddx18	Usp32	Saal1	Ess2
	Uxt	Spg7	Etv3	C1d	Cnnm3	Ap1s1	Itga5	Atp5g1	Celf2	Tbrg4	Bid	Qtrt1	Txnrd3	Zfp775	Rpl8
	Mcm3ap	Chmp1a	Cnn2	Myo18a	Lman2l	Pard6a	Atp5pb	Chrd	Ppard	Ndufa9	Igf1r	Hmox1	Icam2	Fance	Slbp
	Vps50	Serpinf1	Rfx5	Ddx3x	Mxd1	Lsm2	Clcn4	Pole	Snrpd1	Mkrn2	Gata6	Htra1	Gmcl1	Abhd8	Spc25
	Smg5	Zfp512b	Ccdc159	Hip1r	Ramp2	Rps25	Hk2	Timm23	Akap8l	Wdr77	Dhx34	Mettl1	Snrnp27	H2-M3	Tbl2
	Ell2	Smarcb1	Bcl2l1	Ilf2	Pfdn5	AI597479	Rpa1	Cluap1	Prkra	Abhd15	Ggt5	Elk3	Rarg	Etaa1	Tfpt
	Gramd3	Nsun5	Bmp7	Epn2	Tcea3	Kif11	Tpd52l2	Adamtsl4	Foxj2	Dnajc5	Steep1	Nav1	Srr	Atad5	Zdhhc24
	Il16	Top1mt	Tmem115	Nhp2	Ubl3	Pea15a	Mmp14	Rpl19	Zfp959	Pxmp4	Gatad1	Pigl	Gtf2h4	Tnfsfm13	Eif1b
	Crnkl1	Snapin	Exoc3l2	Araf	Capns1	Cwc25	Heatr6	Cox7c	Rnf215	Oxa1l	Cilk1	Bik	Tcirg1	Tnfaip3	Rplp1
	Chordc1	Rmnd5b	Pgam1	Cfp	Esam	Smyd4	Chtop	Rad51d	Dnase2a	Sec24b	Git1	Copz2	Ssr4	Nfyb	Clstn3
	Nup214	Poldip2	Bicc1	Calm1	Fam50a	Rmnd1	Zfp276	Arrb1	Trmt10a	Col6a1	Scarf2	Cfap410	Rmnd5a	Stxbp4	Rps18
	Ugp2	Ift20	Npdc1	Sp1	Bcap31	Slc1a4	Kctd10	Llph	Zfp324	Myg1	Rnf166	Mpg	Ciao3	Rrm2	Rpl15
	Sipa1l2	Lgals9	Ift27	Fbxo9	Slc39a13	Pik3cg	Pcnt	Zfp354a	Dtx2	Acp5	Tex261	Smtn	Pon1	Tsen54	Rps5
	Ap4e1	Agpat3	P4ha1	Zmat2	Peg3	Mrc2	Ftcd	Cdkn2aipnl	Ttc5	Hars	Galns	Hs1bp3	Btbd6	Fut8	Naf1
	Hltf	Dpp9	Poc1b	Cyp51	Cd320	Med31	Cct3	Tubd1	Zmat5	Mef2d	Fli1	Rnf135	Hbp1	Ercc6l2	Unkl
	Gtf2f1	Lsr	Lgr5	Itfg2	Irf9	Tmem101	Col18a1	Polr2h	Pabpc4	Snd1	Nt5c3b	Nxn	Cnot11	Rhobtb3	Ppdpf
	Cse1l	Hpn	Cpm	Septin7	Gmpr2	Dcaf4	Slc19a1	Nin	Evi5l	Ifrd1	Ptgis	Rph3al	Insig2	Cd180	Cep95
	Plin4	Ckb	Slc22a4	Vwf	Ranbp3	Uqcrb	Npepps	Ppp4r4	Cmc2	Gstt1	Rrp7a	Med10	Kpna6	Txndc16	Aatf
	Cd36	Glmp	Llgl1	Siae	Med6	Ttll1	Mrpl10	Carmil1	Tbp	Tspan33	H2bc4	Smn1	Ruvbl2	Epsti1	Dnase1l1
	Cyp2c29	Kpnb1	Cbll1	Fam98a	Lcp2	Dpysl3	Def8	Mettl6	Tsr3	Lrp3	Zcchc10	Mapk1ip1l	Fancl	Ppp3cc	Mtrf1l
	Ranbp2	Tcf25	Pld2	Supt6	Kcnn1	C330018D20Rik	Nom1	Phf7	Notch4	Trmt1	Cd68	Dph3	Emg1	Matn2	Frk
	Cp	Col1a1	Ccdc88c	Psmc3	Map2k7	Ighmbp2	Tat	Med4	E2f3	Emd	Slc6a8	Cnmd	Pkn2	Rttn	Aig1
	Crot	Itga3	Kif26a	Dbf4	Sri	Vti1a	Coasy	Slc7a8	Brca1	Blvra	Ahi1	Dct	Chn2	Slc39a6	Qrsl1
	Angptl2	Tubb5	Poc5	Snx9	Yju2	Rps24	Rtcb	Pabpn1	Rab11fip4	Idh3g	Unc5b	Ndufb4	Ulk2	Rab29	Fabp7
	Clcn3	Jup	Ercc8	Ndufa11	Csnk1g2	Carf	Pwp1	Fzd6	Gpx3	Kmt2a	Vsir	Tmem41a	Srpk1	Traf5	Lims1
	Utp20	Ergic1	Rapgef3	Use1	Ncstn	Ormdl1	Uba1	Dnal4	Kif3a	Unc119	Kremen1	Mospd1	Pias4	Spopl	Ikbip
	Cul3	Ddt	Cd86	Braf	Dgcr6	Klhl12	Taco1	Emp2	Myh11	Sdf2	Hus1	Ccdc86	Jkamp	Phospho2	Cep83
	Tbccd1	Eef1e1	Il10rb	Axl	Aven	Klhl20	Nr1h3	Ccdc191	Ccdc12	Acp2	Cmpk2	Podxl	Eif2ak4	Cstf3	Washc3
	Tax1bp1	Akt1	Smarcd1	Timmdc1	Rps6ka1	Prkcq	Paxip1	Cers5	Calr3	Sf3a1	Dus4l	Casp1	Crbn	Dll4	Thap2
	Rab11a	Naglu	Gtpbp2	Nab1	Mast2	Dolpp1	Angptl4	Il15ra	Cep57l1	Stat6	Klf11	Tmem14a	Fbxo11	Ubxn2b	Rack1
	Rrnad1	Rin2	Telo2	Ap2a2	Rad23a	Dusp19	Tmem161a	Rsph3b	Apaf1	Vrk3	Rhbdf2	Inpp5d	Ctr9	Ccnc	Rps27a
	Tmem242	Fbxo7	Chka	Fam32a	Gstm3	Nphp1	Slc25a42	Mpc1	2310011J03Rik	Ipo4	Nme2	Pou2f1	Bcas2	Tex10	Aebp1
	Polr2a	Clpb	Vldlr	Cdk12	Cavin1	Ttl	Prpf6	Zfp51	Grb10	Tm9sf1	Snx11	Ptpn14	Apc	Ift74	Rsad2
	Prlr	Rac1	Ccnj	Lipe	Large1	E2f1	Uck1	Map3k8	Rel	Mdp1	Per1	Dpm2	Naa60	Ctps	Gga3
	Usp40	Nfix	Zdhhc16	Pafah1b2	Rab23	Snx16	Baz1b	2700062C07Rik	Wdpcp	Dhrs1	Map3k14	Lamc3	Zbtb17	Ccdc163	Ggps1
	Eif4g2	Ift46	Scd2	Eif2b5	Prcc	Mettl14	Pex6	Ap3s1	Mrnip	Ndufb2	Tmed10	Zbtb46	Pdk1	Hdac1	Tert
	Snx6	Trappc6a	Poll	Med29	Cstb	Rps6	Nudt14	Fth1	Znhit3	Slc9a3r2	Atg10	Olfml3	Atp7b	Rcc1	Zcchc9
	Ctcf	Spi1	Dnajb2	Coq8b	Cd44	Slc2a5	Flii	Fas	Prpsap2	Ggct	Ints9	Ngf	Hfe	Ctnnbip1	Fhip2b
	Rsl1d1	Mov10	2810459M11Rik	Bax	Mcm5	Gbp9	Top3a	Eif1ad	Polr1f	Adprh	Chrna2	Arhgef2	Qrich1	Abcg3	Osmr
	Smpd4	Lmf1	Cyb5r1	Tfam	Snf8	Snrnp35	Tmem39a	Aldh3b1	Snapc1	Pla1a	Dad1	Laptm5	Kif5b	Klhl8	Oxct1
	Tpr	Daxx	Pycr2	Fam162a	Crkl	Mrm2	Mcm2	Fermt3	Acot2	Tpra1	Laptm4b	Vamp3	Ctnnb1	Srrd	Pabpc1
	Odr4	Borcs8	Lrsam1	Stat5a	Tmem147	Rpl6	Il17ra	Pcgf6	Cinp	Lamb1	Utp23	Zcchc4	M6pr	Cxcl9	Ywhaz
	Gtf2h1	Nr2f6	Egfl7	Hmox2	Fbln1	Zkscan14	Timm44	Loxl4	Klc1	Pnkp	Myc	Enoph1	Tinf2	Pot1a	Zfat
	Slc5a6	Dyrk1b	Itga6	Cwc15	Cyba	Ssbp1	Ap1m1	Lztfl1	Mrs2	Sh3gl1	Parvb	Prickle2	Cav1	Usp18	Tbc1d31
	Pknox1	Abhd3	Ccm2l	Dnmt1	Gmnn	Clec2h	Tbc1d8	Taf3	Rpp40	Fkbp11	Rpap3	Qpctl	Fnbp4	Tamm41	Tomm22
	Homer1	Tsc2	Tpm3	Ptpn6	Sulf2	Cd22	Irf3	Sumo1	Fancc	Nob1	Lmf2	Rexo5	Tle1	Zfp606	Csnk1e
	Ankrd26	Puf60	Pdgfc	Atp6v1f	Zmiz1	Pak4	Abcf3	Srp9	Fam193b	Hlf	Aifm3	Eef1akmt2	Carhsp1	Anapc15	Rabl2
	Hnrnph1	Golga2	Tpm2	Adgre1	Hnrnpa0	Far1	Glg1	Abl2	Fastkd3	Gstm5	Thpo	Wee1	Ncaph2	Lipt2	Rfc4
	Snrpb2	Mien1	Mrto4	Chmp2b	Ctsd	Disp1	Pld3	Inpp5e	Golm1	Stat3	Lmbr1l	Pbdc1	Man1a2	Arhgef6	Slc17a9
	Rps15a	Pdcd2l	Extl1	Lbr	Ap2s1	Chp2	Fcgrt	Dnajc24	Arsk	Akt2	Cep89	Glt28d2	Rala	Tlr3	Rps6ka2
	Hipk1	Clpp	Zbtb48	Hdgf	Rdh13	Arfip2	Pih1d1	Tcp11l1	Mrpl36	Cdip1	Smoc2	Rab3a	Trpm2	Cep57	Ccdc167
	Dqx1	Alkbh7	Mthfr	Hnrnpa2b1	Tmem184b	LTO1	Pex19	Ubox5	Ankra2	Psap	Atp6v0c	Rpusd4	Met	Ankrd49	Cmtr1
	Lnpk	Naa20	Anxa3	Ndrg1	Mrtfb	Porcn	Prodh	Smad9	Polk	Mcoln1	Pigf	Dnaja4	Slc16a12	Adat1	Mlst8
	Rnmt	Plekha3	Plxna4	Senp3	Rassf1	Magee1	Klc4	Ccnl1	Nudt13	Dlst	Snrpc	Mapkapk3	Ubp1	Tspan3	Meiob
	Tfcp2	Ykt6	Srgap3	Plekha8	Tbrg1	Sytl4	Cyp17a1	Dnaja1	Bmp4	Plod3	Zfp523	Rpgrip1l	Slc47a1	Faim	Tpgs2
	Apol7a	Mrpl2	Rpl28	Ubqln1	Snapc2	Ntpcr	Snrnp200	Fktn	Pspc1	Apba3	Aqp4	Vav3	Bltp2	Armcx1	Esco1
	Rbm25	Mea1	Aen	Nid1	Med15	2300009A05Rik	Man1a	Tceanc2	Gdf10	Mlxipl	Ldlrad4	Tmem106a	Faf1	AW554918	Ring1
	Zfp790	Gnmt	Kctd13	Cyp2a5	Mrps25	Zfp949	Brd8	Toe1	Dcp1a	Ndufs3	Gna14	Haus8	Pigyl	Zfp944	Sting1
	Fuz	Kdelr1	Rabep2	Kit	Fhod1	Cdc25a	Nfat5	Syf2	Wdyhv1	Por	Ppp2r5b	Pcdh17	Lmbr1	Phka1	Rps14
	Bnip2	Tmem143	Il2rg	Ranbp1	Trappc2l	Acpp	Nqo1	Tmub1	Pmm1	Apoa2	Pold4	Trmt10b	Wnt2	Setmar	Ms4a4d
	Crybg2	Atg4d	Renbp	Slc30a4	Acsf3	Gpr19	Gstm7	Miip	Cldn1	Tfap4	Anapc11	Pomk	Evi5	Cd207	Mrpl21
	Rpa3	Hdgfl2	Tti2	Inpp5k	Sirt2	Malt1	Map3k20	Dnajb6	Mapk12	Nr2c2	Gps1	Uvssa	Tmem167	Impg2	Noc3l
	Zfp715	Adgre5	B3gnt3	Clint1	Golga7	Gng11	Col5a3	Psmg3	Gtpbp8	Ctns	Rfng	Endod1	Steap4	Cdcp1	Cyp2c55
	Trnt1	Med25	Pde4c	Mob1b	Plekho1	Armcx2	Ppan	Foxp2	Ncam2	Tuft1	Rdh5	Xkr8	Mlkl	Prkx	Trub1
	Rnf168	Clptm1	Tbx20	Atp6v1b2	Tab2	Ccar2	Ikbkg	Zfp12	Wdr53	Rcn1	Inpp5a	Card19	Gfod2	Slc18a1	Ubtd1
	Tmem87b	Tomm40	Slc25a38	Osgep	Cnih1	Tmed8	Wars2	Ung	Adamts5	Prg4	Tmem192	Cntln	Slc41a1	Tmtc3	Acot9
	Wdfy2	Apoe	Rac2	Arpc2	Gtf2ird2	Hid1	Arhgef40	Pan3	Mis18a	Sra1	Klhl4	Ncapd2	Tmem175	Ssx2ip	Rps26
	Csf1	Rab8a	Fntb	Tek	Ndufa1	Sema3f	Pnpla6	Spacdr	Cela1	Cdkal1	Rab40c	Vasn	Pten	Adgrg6	Paox
	Chfr	Stard3nl	Ppp3r1	Med8	Gtf3a	Rtkn	Arhgef18	Cbx3	Akirin1	Eps15l1	Jmjd8	Dync2i2	Tvp23b	Zfp750	D3Ertd751e
	Msh3	Stk11	Coil	Pfdn2	Ro60	Oaz1	Sgce	Pole4	Prkn	Kmt2b	Tyms	Ifi203	Anapc1	Disp2	Rpl14
	Mtmr1	Atp5d	Zdhhc14	Ptbp1	Pfn1	Nup37	Polr2e	Rerg	Emilin2	Rps9	Slco3a1	Snrnp25	Ankrd28	Zmym5	Casp12
	Cyp2j9	Ppp5c	Ramp1	Acot13	Tomm34	Fbxo45	Myo9b	Ercc2	Bambi	Crip2	Pdgfa	Sh3kbp1	Dll1	Wdr47	Sgk3
	Clpx	Mpnd	2700049A03Rik	Cnp	Vezf1	Zfp983	Dgkq	Rrp8	Lama3	Elovl1	Lypla1	Alg13	Adamts13	Pde3a	Mettl21a
	Hivep2	Dvl3	Cd300ld	Tmco6	Abi3	Micall2	Map2k1	Ankrd10	Srfbp1	Srm	Prim2	Wdr41	Yes1	Tent2	Eef1b2
	Mocs2	Cyth2	Fam171a2	Psmd2	Rpain	Trmt12	Prkacb	Orc6	Rab3il1	Rbm14	Ogfrl1	Smim12	Ppp1cb	Prdm10	Orc2
	Steap2	Mrpl4	Zfp661	Clic1	Ctdnep1	Cyb561d2	Slc1a2	Pllp	Rpp30	Aprt	Stk11ip	Nrep	Efr3a	Immp1l	Tex30
	Capza2	Keap1	Ushbp1	Mark3	Gabarap	Rcor3	Wdr1	Mre11a	Pcgf5	Pola1	Arl8a	Klhl6	Lrrk1	Mcts2	Ing5
	Nfe2l2	Btbd2	Helq	Hapln4	Atox1	Rpl10a	Slc2a9	2310022B05Rik	Mark2	Ddah2	Uck2	Crppa	Casd1	Cd300c2	Rab17
	Lcorl	Abhd17a	Mid1	Tgfbr1	Ikzf1	Fam76b	Wdr83	Ubash3b	Lcor	Mrpl49	Esrrg	S1pr2	Cnksr3	Zc2hc1c	Asb1
	Ncf1	Ddx23	Atosb	Ccdc124	Sp2	Cdon	Ufd1	Rsl24d1	Maged2	Rhoa	Dusp12	AI837181	Nipsnap3b	Samd9l	Ddx59
	Mtrex	Rabac1	Sh3bp4	Cct4	Atp5g3	Bend3	Fgfr4	Fam219b	Ttc4	Ubc	Wdsub1	Bri3	Zfp318	Cdca4	Rbbp5
	Pls3	Prkcsh	Rbm43	0610009B22Rik	Avpi1	Gmds	Msh6	Ube2q2	Cbx8	Prpf31	Rpusd2	Ap5b1	Serac1	Tprn	Stx6
	Cr1l	Nosip	Rap2b	Zfp655	Mrpl45	Atp5l	Ddx39a	Atg12	Creb1	Arpc5	Tmem230	Zfp11	Mrpl32	Zfp2	Dpt
	Cmah	Supt5	Wdr62	Scrn3	Ccl6	Ap5z1	Dnajb1	Micall1	Poglut2	Acyp1	Il1b	Cebpe	Setdb1	Ccnq	Pip4k2a
	Nbr1	Paf1	Man1c1	Phax	Tmem129	Zc3h10	Kbtbd4	Ttf2	Des	Gabpa	Ctnnbl1	Zfp608	Ppil4	Zfp46	Pdss1
	Rnd3	Timm50	Cib2	Herpud2	Gipc1	Gorab	Celf1	Idua	Tfcp2l1	Dynll1	Nceh1	Map1b	Adss	Taf4b	Coq4
	Taok1	Inmt	Bri3bp	Mgst1	Plscr3	Bach2	Insr	Fkbpl	Rgs16	Ube2g2	Slc50a1	Snupn	Nkap	Pm20d2	Wdr76
	Top2b	Dusp3	Cep44	Nfib	Ap4m1	Slc25a24	Adcy9	Agpat1	Ccdc181	Srp14	Extl2	Capg	Lamp2	Dmac2l	Mgme1
	Crlf3	Slc25a1	Foxq1	Cd163	Rcn3	Ofd1	Pcyt1a	Hmgxb4	Usf1	Vav2	Gstcd	AB124611	Kctd2	Mettl4	Pdrg1
	Rab5a	As3mt	Egr1	Vps72	Hint3	Six5	Nr1i3	Ccpg1	Ntmt1	Dmap1	Alpk1	Ugt2b37	Kctd5	Zfp709	Pag1
	Ints2	Sec14l2	Cdk19	Pdcl	Cd164	Katnal1	Pan2	Dgkh	Arrdc1	Mcu	Trmo	Pirb	Nlk	AI987944	Dcun1d1
	Kansl1	Ciao1	Josd2	Rarres2	Fyn	Enc1	Sqor	Sos2	Cwc22	Tafazzin	Astn2	Zbtb6	Aldoc	Homez	Eif2a
	Myo1b	Itpkc	Taf5l	Tnpo1	Asf1a	2010003K11Rik	Metap1	Gcfc2	Stk39	Tusc2	Mllt3	Pde7a	Zfp207	Zfp759	Pdcd10
	Nol11	Farsa	Zscan2	Cdk9	Dcbld1	Chchd7	Ncoa2	Rnf38	1700037H04Rik	Tmem86a	Podn	Psmg4	Suz12	Zfp930	4933434E20Rik
	Derl2	Gcdh	Asb6	Cbx5	Ccdc59	Fbrs	Nr2c1	Cep135	Mcm8	Mrpl52	Cda	Csf2rb	Serinc3	Zfp868	Tmem144
	Trim37	Calr	Rcan2	Ppp2cb	Cabcoco1	Zfp532	Pex1	Rfxap	Polr3f	Mettl16	Gpn2	Ifit3	Pitpna	Zscan20	Larp7
	G3bp1	Mmd	Mrps6	G0s2	Vnn3	Hscb	Shpk	Mbd5	Cdk5rap1	Adssl1	Slc9a1	Wipf1	Stk4	Dzip3	Gar1
	Tada2a	Map3k11	Cited2	Pla2g12b	Eif4ebp2	Zbtb39	Trap1	Anapc10	Epb41l1	Sugp1	Nos3	Ccdc82	Smurf2	Fam172a	Rps3a1
	Cbx1	Dnaja3	Slc7a5	Oit3	Pcbd1	Cdc42se1	Tep1	Mmaa	Nbea	Ccnt1	5730480H06Rik	Slc48a1	Gid4	mt-Nd1	Pias3
	Pank3	Phb2	Nemp1	Bcr	Hmg20b	Mageh1	Aamp	Bcl9	Tmem68	Ttll5	Agbl5		Abca5	mt-Nd2	Ptbp2
	Nars2	Lpcat3	Oaz2	Nuak2	Ppm1m	Tyw5	Epha2	Sgsm2	Gbp3	Adgrl1	Plac8		Zfyve27	mt-Atp8	Ccn1
	Slc35b4	Ddx56	Phc1	Kdsr	Fbxw11	Fbxo46	Ndor1	Rbm8a	Smc2	Elof1	Naaa		Rars	mt-Atp6	Rps20
	BC005537	Tmed4	Tet2	Vps4b	Rhbdf1	Plekhm3	Itih3	Socs7	Zdhhc21	Klhl3	Limk1		Slc22a5	mt-Nd3	Pnisr
	Lyst	Dnajb11	Mup4	Aldh3a2	Vdac1	Ccdc157	Sfmbt1	Pptc7	Snapc3	Map3k4	Pop7		P4ha2	mt-Nd4	Odf2l
	Trmt11	Coro1c	Mettl18	Stx5a	Arf5	Ufsp1	Itih1	Pbx3	2610528J11Rik	Slc25a11	Fbxl14		Cxcl16	mt-Nd5	Epha7
	Sec63	Ndrg2	Coro2b	Ifi35	2310033P09Rik	Smim30	Usp19	Hexdc	Dph2	Gorasp2	Ogg1		Rnf145	mt-Cytb	Cdkn2c
	Ltv1	Etfb	Tmcc2	Nedd8	Efemp1	Asap2	Cdc42	Zfp189	Svbp	Ddx19a	Dmwd		Cops3	mt-Nd4l	Gale
	Utrn	Stxbp2	Rabif	Gosr1	Zkscan17	Oas1a	D130043K22Rik	Cdk6	Cyp4a31	C8g	Cdipt		Hdac2	Rap1a	Pnrc2
	Rev3l	Wwox	Pelo	Apip	Dynll2	Senp7	Cdk4	Btnl9	Ccdc28b	Hnrnpl	Itgam		Fuca2	Zfp825	Rpl22
	Reps1	Aqp1	Hps4	Brf1	Bzw2	Sec61b	Gtpbp3	Iqsec2	Gpatch3	Zdhhc12	Pycard		Zbtb24	Tmem35b	Pex10
	Smpdl3a	Mtfp1	Stn1	Odc1	Adi1	Lgals4	Khsrp	Yeats2	Meaf6	Xk	Sergef		Reep3	Srsf3	Cenpa
	Ptprk	Eif2b2	Id1	Amotl1	Hnf1b	Cep70	Aldh16a1	Sntb2	Gmeb1	Cacfd1	Dctn5		Serinc1	4930522L14Rik	Ift81
	Septin10	Grap	Hecw2	Tango2	Nt5c	Zfp658	Ubqln4	Rpl21	Hycc1	Nat9	Ctbp2		Echdc1	Cep76	Camkk2
	Atp2b1	Thop1	Tmem18	Atad1	Unk	Trim30d	Vdac3	Dcp1b	Cptp	Atp6v0e	Gabra3		Actr6	Zfp788	Tcaf2
	Cep290	Sgta	Exoc3l	Dnajc7	Trim47	Zfp119a	Nf2	D11Wsu47e	Pcdh7	Lama5	Coprs		Uhrf1bp1l	Cib3	Rad52
	Fgd6	Mri1	Otud1	Cacybp	Txndc17	Fam204a	Ewsr1	Msantd2	Dck	Hspa8	Galnt7		Ifngr1	Zfp982	Wnt5b
	Sirt1	Pex5	Pxylp1	Ndufa2	Ankrd40	Rpl18	Ap1b1	Arrdc4	2210016L21Rik	Psma2	Phlpp2		Lrig3	Sec61g	C2cd5
	Herc4	Man2b1	Serpinb1a	Cox6c	Lrrc59	Wdr83os	Bcl2l13	D17H6S53E	Ppp1r35	Eps8	Cdyl2		Vps54	Srp54c	Crtc3
	Ccar1	Prdx2	Zswim3	Ube2z	Dvl2	Fdps	Tor2a	Gprasp1	Tra2a	Prpsap1	Polr2c		Frs2	Mettl23	Zfp626
	Ddx50	Ripk4	Ing1	Mertk	Mta1	Rpl3	Fpgs	Taf10	Tgfa	Amdhd1	Ints10		Yeats4	4930523C07Rik	Det1
	Srgn	Letm1	Gpat2	Tsg101	Abcd4	Naca	Sardh	Ccdc84	Adamts9	Dstn	Ulk3		Col6a2	Zfp748	Ppme1
	Vps26a	Cadm3	Ckap4	Srp19	Trim27	Mppe1	Snap47	Crb3	Ccdc77	Fcgr1	Adamts7		Hcfc2	Gm45871	Rps3
	Sgpl1	Txn2	Neurl3	Clec4f	Gkap1	Ing2	Hyal1	Lacc1	Klra2	Stard13	Ccdc88a		Wdr82		Pak1
	Cand1	Bud23	Ctdspl	Dguok	Ndufs6	Rpl27	Nxf1	Tlr7	Recql	Utp25	Slc10a3		Nprl3		Thumpd1
	Tbk1	Mprip	Sned1	Strip1	Vdac2	Zfp120	Prox1	Isca1	Pdcd5	Atp5e	Senp1		Nudcd2		Rps4x
	Usp15	Cic	Tmem53	Psmb1	Dnajc9	H3c6	Kansl3	Pwwp2a	Zfp719	Nelfcd	Mif		Hspa4		Fam3a
	Dock2	Prkaca	Vps37c	Surf2	Arf4	Sat2	Cars	Sowahb	Asb7	Prelid3b	Fbxl8		Clk4		Plekha2
	Actr2	Trim28	Tmem241	Dnajb9	Spryd7	Zfp65	Pdhx	2410002F23Rik	Unc45a	Atxn10	Ucp2		Med7		Arl2bp
	Osbpl8	Ube2m	Tmie	Rabl6	Slc25a30	Ttc9c	Vac14	Camk2n1	Rnf141	Eif3d	Zswim5		Cfap36		Taf1d
	Vps13d	Zfp592	Zbtb12	Sash1	Mtrf1	Rpl31	Plin5	Zfp526	Bcat2	Ttll12	Vav1		Pnpt1		Ice2
	Helb	Psmd4	Ccdc137	Cybb	Bin3	5730409E04Rik	Tnpo3	Lyrm4	Swap70	Tox4	R3hcc1		Polm		Csnk1g1
	Stk10	Tomm40l	Ywhag	Ppt2	Sub1	Zbtb2	Ndufs2	Tmem251	Ano1	Sgk2	Fam53c		Smg8		Rbpms2
	Papolg	Cs	Treml4	Lpl	Lrp12	Rbis	Cad	Mipol1	Rbm3	B4galt5	Ppm1h		Sap30l		Tipin
	Pus10	Psmb4	Ezr	Prune1	Rida	Phyhd1	Sh3bp5l	Tgif1	Fundc2	Anxa6	Ccdc122		Rnft1		Rpl4
	Pex13	Bloc1s6	Zscan22	Cers2	Pop1	Haus3	St3gal1	Zfp407	Gla	Zkscan6	Ano8		Pum2		Crtap
	Xpo1	Gpr108	Klhl18	Cd5l	Khdrbs3	Rasgef1b	Dedd	Nupl2	Vegfc	Akap1	Cactin		Ubxn2a		Rpsa
	Cpeb4	Reep5	Dph6	Lta4h	Desi1	Tmem102	Prdm15	Phldb1	Sh3rf1	Slc13a3	Eef2k		Itsn2		Ppp1r9a
	Asb3	Ergic3	Bloc1s3	Il17rb	Lsg1	Lamtor3	Zswim7	Rpp38	2310030G06Rik	Appbp2	Tmem98		Ncoa1		Abcc4
	Erlec1	Uqcc1	Adra2b	Fnta	Grina	Tma7	Hps5	Rap2c	Tagln	Phf23	Mpv17l2		Sh3yl1		Rasgrp2
	Sptbn1	Kctd20	0610030E20Rik	Ppfibp1	Mzt2	Fignl2	Rbsn	Fam118b	Il10ra	Mief2	Rnf126		Pxdn		Ankrd54
	Ccng1	Kptn	Kcp	Mtif3	Thap7	Btbd8	Fam120b	Ftl1	Myo1e	Wwc1	Rpp25l		Cdc27		Mzt1
	Cnot6	Napa	Zfp873	H3f3b	Sdf2l1		Elmo3	Eml5	Hmg20a	Irf1	Bicral		Nf1		Arhgap39
	Rad50	Tbcb	Kcnc3	Nup50	Igsf11		Tmem208	Mafg	Lmo2	Mdh2	Ndufc1		Pecam1		Zfp551
	Mtif2	Tmbim1	Slc31a2	Mrps18c	Slc49a4		E2f4	Pusl1	Arhgef17	Atp6v1e1	Fam53a		Ube2g1		Chchd2l
	Ppp4r3b	Pgrmc1	S1pr3	Srsf6	D16Ertd472e		Slc25a13	Hbb-bs	Afap1l1	Grb7	Nudt22		Mfsd11		Lsm3
	Ggnbp2	Gcat	Dok1	Il13ra1	Twf2		Actn1	Srcap	Mamdc2	Calm3	Phf20		Eral1		Usp54
	Acaca	Rnf114	H4c6	Cyth1	Trip6		Nolc1	Arfgap3	Ttc28	Xab2	Ccdc50		Cpd		Rps29
	Nampt	Nsmf	Slfn9	Glod4	Agap3		Abca1	Ankrd24	Usp37	Ubxn6	Mllt6		Prpf8		Eef2
	Rock2	B4galnt1	Ppp1r3e	Dnttip1	Pisd		Lage3	Vmac	Ppip5k1	Sema6a	Arfrp1		Fbxl20		Mitf
	Snx13	Tspan31	H2-Q6	Arl5b	Rab12		Gdi1	Zfp180	Ddx19b	Iyd	Tbc1d25		Adam11		Slfn8
	Smc6	Sod2	Fbxo36	Psmd11	Pla2g7		Atf6b	Mettl15	Rbm4b	Rwdd1	Foxk2		Klhl28		Pdzrn3
	Apob	Stambp	Ccl27a	C1qtnf1	Ppil1		Srf	E2f6	Rfc3	Katna1	Rftn1		Fkbp3		Ddx11
	Abca8b	Ezh1	Zfp109	Timp2	Ndufv3		Vps45	Zfp317	Fam151b	Pcmt1	Ubald1		Scfd1		Gtdc1
	Dld	Vars	Ehd2	Wsb1	Myl12a		Prpf3	Lepr	Slc41a2	Traf3ip2	Spout1		Strn3		Elac1
	Tlk2	Abhd16a	Mocs3	Ttpal	Twsg1		Anp32e	Zfp933	Nup54	Vta1	Rhbdd2		Klhdc2		Nxt1
	Ddx42	Neu1	Hspa12b	Rhot1	Mcfd2		Med22	Zfp426	Acot11	Ppp1r12a	Bahd1		Galc		Zfp113
	Ddx5	Ppp2r1a	Yae1d1	Mlx	Tmem204		Rxrg	Cfap418	Scai	Slc17a8	Zfp704		Ttc8		Setd7
	Psmd12	Dus3l	Rab11b	Retreg3	Pgap6		Actr8	Stk19	Lysmd3	Enpp3	Xaf1		Sgpp1		Arhgap10
	Helz	Arpp19	Rpl36a	Dhx58	Pkdcc		Hsd11b1	Zfp229	Tmtc2	Map7	Tmem51		Actr10		Thap1
	Pafah1b1	Prrg2	Shkbp1	Ppp2r5c	Polr2d		Lonrf3	U2af1	Parp2	Ndufa12	Scamp5		Ppm1a		Rps16
	Aspa	Id3	Mup13	Ift52	Csnk2b		Slc25a5	Ugt2b38	Ankmy2	Pah	Erg		Fbln5		Atp8a1
	Ncbp3	Arid1a	Ccdc71l	Cyth3	Prrc2a		Lnx2	Zfp119b	Polr1h	Pald1	Ppp1r13l		Golga5		Eef1a1
	Ankfy1	Mid1ip1	Lsm5	Cyth4	Aif1		Plcg1	Zfp780b	P2ry13	Peli1	Iffo2		Pitrm1		Wipf2
	Rabep1	Fgfrl1	Fancf	Vmp1	Mrps18b		Med24	Hspb11	Nudt1	Pwwp3a	B4galnt3		Pfkp		Galnt11
	Spag9	Emc10	Ppp2r3d	Uchl5	Pggt1b		Exosc10	1110038F14Rik	Zfp157	Cnot2	Nthl1		Akr1c12		Primpol
	Luc7l3	Fbxw9	H4c16	Glrx2	Mal2		Acot8	Snu13	Tspan15	Snrpd3	Adprs		Akr1c13		Fau
	Myh10	Hdac5	Gm7298	Spag7	Tcerg1		Pipox	Slc22a28	Dcaf15	Phlda1	Mier2		Fcf1		Txlng
	Adprm	Pttg1ip		Ywhab	Slc15a3		Slc35c2	Vrk2	Bbs7	Sf3a2	Uevld		Zfp839		Upf3a
	Nemf	Sdhb		Dhx40	Fen1		Elmo2	Arih2	Ppp1r16b	Fzr1	Alkbh2		Slc17a1		9130409I23Rik
	Sec23a	Hyal2		C1qbp	Rtn3		Tha1	Zfp617	Pcdh18	Pofut2	Pard6b		Ippk		Sccpdh
	Mia2	Ifrd2		Elp5	Naa40		Slc12a7	Adgrv1	Smarce1	Appl2	Zfp444		Wrnip1		Rpl22l1
	Ppp2r3c	Nprl2		Cdk5rap3	Rcl1		Myo1c	Zfp820	Ccdc138	Chac2	Slc25a26		Fars2		Fn3krp
	Ralgapa1	Slc38a3		Pex12	Tmem134		Crk	Rnf121	Notch3	Jade2	Col27a1		Ly86		Cdk5rap2
	Mbip	Slc3a2		Ndel1	Fibp		Nkiras2	Acnat1	Cd84	Pttg1	Sox18		Riok1		Dusp10
	Snw1	Rdm1		Med11	Drap1		Med13l	Arhgef10	Scarf1	Myo1g	Cldn14		Prelid1		Cep131
	Ppp2r5e	Psen2		Ywhah	Map4k2		Erbb3	Zfp942	Nos1ap	Mrps24	H2bc6		Zfp729a		Wdr70
	Pygl	Acaa1b		Fis1	Vegfb		Shroom1	Lratd2	Armc10	Xbp1	Xxylt1		Zfp369		Nup43
	Hif1a	Fads1		Ccl9	Smndc1		Mtmr4	Wdfy1	Rtel1	Srebf1	Rnf152		Ptdss1		Ift88
	Papola	Akt1s1		Hars2	Casp7		Chd3	Mup14	Ralgps1	Elac2	Lhfp		Mterf3		Thbs1
	Pals1	Dhdh		Etnppl	Arhgdia		Ncor1	Csnk2a1	Tlr4	Pctp	Zbtb5		Lect2		2310057M21Rik
	Wdr37	Dhdds		Cdc37	Mob2		Pip4k2b	Zfp950	Exosc2	Sypl	Orai1		Smad5		Plekhh2
	Esyt2	Atp6v0d1		Cops6	Ogfod3		Acadvl	H2bc3	Prss23	Gna13	Armcx4		Ccnh		Rps19
	Trip11	Ptprs		Mydgf	Fn3k		Tbx3	Haus5	Trmt9b	Rnaseh1	Tmx2		Rasa1		Arhgap11a
	Ifi27l2b	Nelfb		Fmc1	Ldb1		Cog1	Zfp970	Slx4	Id2	Eva1b		Ccdc127		Rpl37
	Akr1c6	Atraid		Mtres1	Fbxl15		Dync1h1	Tmppe	Bahcc1	Dnmt3a	Tbc1d22a		Cast		Sgsm3
	Mlh3	Ehmt2		Snx3	Mmp19		Zbtb4	Zfp111	Mcph1	Itgb3	Klf13		Nsun2		Arl15
	Hsp90aa1	Med16		Pex3	Nabp2		Fxr2	Gm7072	Pik3cd	Nle1	Plpp2		Hexb		Tsen2
	Tecpr2	Tmem259		Gtf3c6	R3hdm2		Acsl1		Ccdc32	Rffl	Zfp952		Cert1		Sdhaf3
	Eif5	Nit1		Lama4	Mbd6		Fdxr		Rprd1a	Lig3	3110082I17Rik		Iqgap2		Fam199x
	Exoc2	Chp1		Rtn4ip1	Pias2		Mfsd3		Arglu1	Ern1	Dusp7		Erbin		Pars2
	Nedd9	Piezo1		Hsf2	Ifitm1		Atp6ap1		Otud6b	Nup85	Grwd1		Trappc13		Rpl7
	Nup153	Ankrd52		Lin7a	Ifitm3		H13		C3ar1	Cygb	H2-T24		Ppwd1		Rps2
	Dek	Surf4		Zwint	Ptdss2		Ahr		Pogk	Dhrs13	Elp6		Oxsm		Slc38a6
	Nol8	Edf1		Dcn	Sumf2		Map1s		Rfx3	Scrn2	Them7		Bmpr1a		Lemd2
	Ripk1	Fbxw5		Rhobtb1	Tk1		Nop9		Elmo1	Nr1d1	Mta3		Ppp3cb		Sft2d3
	Prpf4b	Ubl4a		Arid5b	Shisa5		Atp6v0a1		Ublcp1	Kat2a	Izumo4		Kpna3		Kmt5b
	Eci2	Endog		Hbs1l	Rhot2		Sec14l4		Wrap53	Ston2	Npm3		Zmym2		Rpl18a
	Snrnp48	Trabd		Nedd1	Sdc3		Tlcd1		Fam104a	Ptpn21	Dmac2		Hmbox1		Pigw
	Slc35b3	Rnf5		Stx7	Zfp282		Pdk4		Cir1	Vipas39	Tspan7		Cpb2		Zfp553
	Nsd1	Arnt		Tmcc3	Nop16		Mrpl24		Tram2	Slc10a1	Phf21a		Dnajc15		Adra1a
	Cetn3	Pdzd11		Tcp11l2	Coa5		L3hypdh		Pdcd7	Gtpbp4	Atxn7l3		Wbp4		Zfp830
	Erap1	Surf1		Hsp90b1	Zap70		Stxbp5		Haus1	Zmynd11	Arrb2		Rcbtb2		Stxbp6
	Slf1	Med28		Igf1	Cnot9		Rab32		Sestd1	Tdp1	Clasrp		Uchl3		Rpl37a
	Slc30a5	Qdpr		Rufy2	Atic		Gopc		Hsd3b7	Atxn3	Phf5a		Fbxl3		Zfp322a
	Aggf1	Sqstm1		Ddx21	Rnpepl1		Crybg1		Dennd4b	Isca2	Cox5b		Ajuba		Rpl27a
	Jmy	Rxra		Slc16a7	Ppp1r7		Rspo3		Nfkbil1	Ylpm1	Sec22c		Psmb5		Zfp316
	Plk2	Macroh2a1		Micu1	Bok		Tmpo		Tceal9	Erg28	Actg1		Zfr		Chtf8
	Mtx3	Bola1		Tbc1d15	Thap4		Psen1		Krba1	Angel1	1190007I07Rik		Sdr39u1		Zfp740
	Zfyve16	Chdh		Rab21	Dtymk		Epb41l2		Nhlrc3	Ccnk	Ddo		Nadk2		Zfp768
	Nln	Lbp		Rab1a	Ilkap		Med23		Rfesd	Mtr	D630045J12Rik		Slc25a32		Rps8
	Trim23	Celsr1		Ptprb	Gpr39		Arg1		Filip1l	F12	Usf3		Dcaf13		Cracr2b
	Cwc27	Ctsz		Uqcr11	Marco		Ccn2		Ccdc141	Pcbd2	Dusp22		Emc2		Exd1
	Srek1ip1	Ube2a		Cobl	Srgap2		Cdk17		Proca1	Slc25a48	H4c2		Enpp2		Dcun1d3
	Slc4a7	Mapkapk2		Mdm2	Rassf5		Hal		Nkrf	Agtpbp1	Hba-a1		Polr3h		Zfp710
	Map3k1	Pacsin2		Tmbim4	Cdk18		Ntn4		Zfp758	Marveld2	Tlnrd1		Aco2		Ccdc125
	Plpp1	Tmprss6		Sumo3	Desi2		Nuak1		Dact1	Nkiras1	Rnf186		Il1rap		Rps23
	Ngly1	Sdc4		Hint1	Tmem63a		Cry1		Kctd21	Dlg5	Sars2		Crebbp		Lig4
	Ap3m1	Coa3		Ahsa2	Blzf1		Hnrnph3		Zfp560	Glud1	Ccnf		Zfp263		Gpatch11
	Psmc6	Psmd3		Tpgs1	Smyd2		Aifm2		Fpr1	Ecd	Rhog		Atp13a3		Rps10
	Slmap	Vps53		Mdh1	Hsd17b7		Sar1a		Plekha7	Zswim8	Ccdc61		Kif21a		Fes
	Capn7	Cd300lg		Ppp2ca	Rsu1		Ppa1		Lyrm2	Peli2	Grk6		Atg3		Usp21
	Parg	Vtn		Hnrnpab	Vim		Pno1		Polr2k	Eaf1	Inafm2		Mcm4		Klf1
	Glt8d1	Traf4		Mapk9	Stxbp1		Egfr		Snx12	Sh3bp5	Nrbp2		Rrn3		Tmem120b
	Nek4	Zc3h18		Canx	Dab2ip		Tcf3		Rbm12b1	Itih4	Tmem203		Gbe1		Zfp101
	Rnaseh2b	Igfbp4		Rnf130	Gca		Ddc		Riox1	Cryl1	E430018J23Rik		Usp7		Lrif1
	Mapk8	Tnfaip1		Sar1b	Traf2		Cabin1		Brox	Bnip3l	C7		Tbc1d23		Pign
	Xpo4	Abr		Ube2b	Zmynd19		Ap3d1		Cd3eap	Sorbs3	H2-Q1		Senp5		Saa2
	Zdhhc20	Pgs1		Pes1	Slc43a3		Adarb1		Ubiad1	Ednrb	Lin52		Yars2		Brd9
	Cab39l	Afmid		Drg1	Med19		Polrmt		Ino80c	Mettl3	Smim13		Fyttd1		Rpl32
	Cdadc1	Pigt		Rtn4	Traf6		Mgat1		Zfp738	Lrp10	H4c14		Hcls1		Rpl36
	Gpalpp1	Ghdc		Supt4a	Trim44		Flt4		Myof	Haus4	Mup12		Ap2m1		Zfp68
	Akap11	Pltp		Mrpl22	Meis2		Slu7		Tpcn2	Fbxo4	Rbm4		Usp25		Nrf1
	Tdrd3	Ctsa		Rps6kb1	Gabpb1		Ascc2		Rpl29	Drosha	Zfp955b		Robo1		Mup5
	Naa16	Slc12a4		Galnt10	Lpin3		Tns3		2310022A10Rik	6030458C11Rik	Nup62		Dyrk1a		Rpl23a
	Sugt1	Hnf4a		Fam114a2	Dtd1		Btg2		Kcnb1	Tgm1	Eef1akmt4		Setd4		Rpl30
	Ppp2r2a	Cadps2		Tom1l1	Tbc1d20		Rnf185		Trhde	Cmbl	Ptp4a1		Fmnl3		Eif4b
	Pibf1	Ddx27		Pdia6	Gnas		Eif4enif1		Gimap9	Ropn1l	Tmem179b		Abcc1		Hnrnpa3
	Sucla2	Cyb5r3		Laptm4a	Zfp64		Trim11		Ncald	Brix1			Rpp14		Rpl11
	Tgds	Med1		Cyria	Ufm1		Ogdh		Tceal8	Rad1			Marchf5		Ccdc28a
	Nipbl	Stard3		Arsg	Tm4sf1		Pold2		B4galt3	Sdc2			Wfdc1		Akap17b
	Nup155	Psmb6		Rdh14	Wwtr1		Ccdc117		Prkcb	Trio			Poc1a		Rgs3
	C9	Srsf1		Bcap29	Vangl1		Septin4		Zfand2a	Ank			Pcbp4		Zfp266
	Zscan26	Septin8		Ddx52	Crtc2		Ppm1d		Fpgt	Ndufb9			Synj2		Rpl35a
	Tars	Ypel2		Taf15	Pmvk		Shmt1		Zfp867	Trmu			Chd1		Rpl26
	Rnf19a	Kdm6b		Adap2	Olfm3		Atxn7l1		Slc8a1	Xpnpep3			Phf10		Rps7
	Stk3	Cenpv		Sap30bp	Pla2g12a		Nbas		Smyd3	Mief1			Tnfrsf12a		Rps17
	Eif3e	Sparc		Blmh	Adam15		Sdc1		Epm2a	Srebf2			Enpp5		Rbak
	Washc5	Pnpo		Timm22	Scamp3		Lpin1		Klhl26	Hdac7			Enpp4		Rps12
	Sqle	Slc25a39		Stx8	Lamtor2		Amz2		Gemin6	Nubp1			Smchd1		Rpl34
	Atad2	Mpdu1		Ubtf	Polr3gl		Trappc12		Tcf7l1	Hes1			Lbh		Zfp398
	Zhx1	Mrpl58		Ccdc43	Nfkb1		Map3k3		Tmem69	Glyr1			Prkd3		Cnr2
	Anks3	Pelp1		Gosr2	Bcl10		Ftsj3		Zfp53	Hsf1			Strn		Rpl7a
	Zbtb11	Map2k3		Ap4s1	Ddah1		Polg2		Fam136a	Bop1			Eif2ak2		4833420G17Rik
	Cep97	Sart3		Trappc6b	Ube2j1		Mif4gd		Tmem263	Fbxl6			Man2a1		Zkscan8
	Ptk2	Dalrd3		Zc3h14	Dmac1		Recql5		Zfp143	Gpaa1			Hnrnpll		Cenpj
	Alcam	Plod1		Psma6	Bag1		Acox1		Zfp27	Naa50			E4f1		Klk1b4
	Nectin3	Rab3d		Ahsa1	Epb41l4b		Exoc7		Pgk1	Pmm2			Map4k3		Wdr35
	Slc35a5	Slc25a22		Slirp	Nudt2		Ube2o		9130023H24Rik	Cldnd1			Slc25a46		Polr1c
	Prkdc	Isyna1		Sav1	Tesk1		Abcc3		Pym1	Ncbp2			Wac		Rplp0
	Parn	Tmem160		Tmx1	Rgp1		Asgr1		Hmgb1	Tnk2			Mib1		Lyar
	Crybg3	Rab5c		Timm9	Cc2d1b		Pfas		Flvcr1	Umps			Rnf138		Zfp763
	Tomm70a	Ppp1r12c		Serpina3n	Cyb5rl		Ntn1		Zfp948	Ehhadh			Cdc23		Gtf2f2
	Dnm1l	Zfp687		Vti1b	P3h1		Acly		Pick1	Ahsg			Rmc1		Phf11d
	Tfrc	D8Ertd738e		Psmc1	Mycl		Stat5b		Cep152	Fetub			Ankhd1		Zfyve19
	Zfp148	Fkbp8		Gdi2	Pomgnt1		Lsm12		Zfp467	Kng1			Yipf5		Zfp874a
	Gsk3b	Ddx39b		Entpd5	Psmb2		Eftud2		Zfp975	Eif4a2			Smad4		Zscan25
	Senp2	Rab4a		Npc2	Map7d1		Sel1l		Ube2u	St6gal1			Sec11c		Rpl23
	Kpna1	Trip10		Gpatch2l	Fam76a		Pnn		Hba-a2	Mrpl39			Afg3l2		Eef1g
	Parp9	Ubb		Wars1	Rpa2		Sptlc2		Fv1	Rcan1			Cep192		Taf1a
	Arl13b	Gyg		Atp5mpl	Prkag2		Adck1		Lilra5	Sod1			Csnk1a1		Slfn2
	Brwd1	Cyb561		Zkscan3	Fastk		Mthfd1		Rabepk	Scaf4			Zfp91		Ppp1r12b
	Son	Gle1		Elovl2	Wrap73		Atp6v1d		Smim15	Tuba1b			Rfk		Fam169b
	Ifnar1	Slc35e1		Tpmt	Ski		Eif2s1		Zfp951	Prpf40b			Aldh1a7		Svip
	Synj1	Polr2i		Spin1	Fip1l1		Susd6		Rsph3a	Fabp2			Jak2		Rpl13a
	Kansl2	Esr1		Ptch1	Nudt9		Srsf5		Faap20	Slc10a2			Tnks2		Arfip1
	Lima1	Smpd2		Habp4	Gpat3		Nrde2		Alg6	Fhl1			Klc2		Nrbf2
	Ivns1abp	Slc16a10		Ctsl	Ccng2		Dglucy		Ccdc162	Cpn2			Asah2		Raet1d
	Vwa5a	Prep		Prxl2c	Cdkl2		Tc2n		Ttc30b	Serping1			Bad		Mup6
	Zfp605	Perp		Ddx41	Stx2		Papln		Fign	Creld2			Dnajc4		Rpl39
	Pigx	Ube2d1		Ddx46	Gpn3		Numb		Smim1	Tmem176a			Acsl5		Bbip1
	Tiam2	Dusp6		Hnrnpk	Kdm2b		Coq6		Mup16	Mrps23			Cyp26a1		Churc1
	Lnpep	Sgk1		2210016F16Rik	Pgam5		Aldh6a1		Nlrp12	Cdc5l			Dennd10		Synj2bp
	Zfp54	Pde7b		Pdcd6	Prkab1		Evl		Mon1b	Slc29a1			Tm9sf3		2610021A01Rik
	Thbs2	Pex7		Glrx	Rab35		Cdc42bpb		Alkbh1	Hsp90ab1			Mxi1		Rpl41
	Mmut	Nudt4		Clptm1l	St7		Tnfaip2		Jrkl	Cnpy3			Trim8		Tomm20
	Tbc1d5	Timp3		Xrcc4	Srsf9		Ppp1r13b		Mthfsl	Tfeb			Maoa		Zfp955a
	Polh	Pbld2		Gtf2h2	Oasl2		Slc17a4		Bfar	Foxp4			Fundc1		Gm14325
	Cyp39a1	Supv3l1		Btf3	Lfng		Gpld1		Bloc1s1	Brd4			Maged1		Bin2
	Ubr2	Tysnd1		Ap3b1	Pdap1		Gcnt2		Sco2	Akap8			Entpd7		Rpl24
	Pim1	Anapc16		Scamp1	Cpsf4		Hivep1		Itpripl2	Spast			Chuk		A630089N07Rik
	Birc6	Ddit4		Dhfr	Ing3		Tbc1d7		Zfp870	Slc30a6			Gbf1
	Ttc27	Dnajb12		Mrps30	Tpk1		Kif13a		Zfp994	Qpct			Tsr2
	Cebpz	Avpr1a		Psmd6	Fkbp9		Pxdc1		E030030I06Rik	Srsf7			Alas2
	Pja2	Gamt		Ndufs4	Aplf		Aopep		Zfp383	Abca3			Ptprj
	Washc2	Ndufs7		Kat6b	Ptms		Sptlc1		H3c7	Eci1			Ube3a
	Lrpprc	Csrp2		Ube2e1	Wbp11		Caml		Gbp5	Epas1			Dgka
	Pdpk1	Mknk2		Nr1d2	Rassf8		Dapk1			Fam234a			Pa2g4
	Prepl	Timm13		Prxl2a	Ift122		Sdha			Dusp1			Prim1
	Slc3a1	Dip2a		Rtraf	Cd9		Acot12			Mllt1			Atp23
	Msh2	Ncln		Anxa7	Pop4		Rad17			Nudt3			Chm
	Phf1	Txnrd1		Samd4	Cib1		Ocln			Sap130			Pde8a
	Cul2	Glyctk		Ktn1	Prss8		Mccc2			Mapre2			Copg2
	Svil	Slc36a1		Bap1	Pgap2		Ptcd2			Cdh2			Mkln1
	Sos1	Pfkl		Spcs1	Pqbp1		Gfm2			Vps52			Ly96
	Cox7a2l	Cdc34		Eef1akmt1	Efnb1		Hmgcr			Dsc2			Arl10
	Thada	Phykpl		Mtmr6	Sh3bgrl		Kif2a			Slc23a1			Hk3
	Zfp397	Rufy1		Mipep	Cstf2		Pde4d			Ercc3			Smad7
	Thoc1	Tnip1		Esd	Rps6ka3		Atxn7			Apom			Kbtbd3
	Rock1	Upp1		Lcp1	Bgn		Pdhb			Lims2			Alkbh8
	Zfp871	Igfbp3		Zc3h13	Irak1		Acox2			Npc1			Terf1
	Hspa9	Igfbp1		Nufip1	G6pdx		Il6st			Gnl1			Tram1
	Etf1	Tcn2		Ccdc25	Tsc22d3		Comtd1			Hdac3			Ube2w
	Map3k2	Guk1		Xpo7	Leprotl1		Thrb			Diaph1			Slc40a1
	Iws1	Patz1		Rb1	Dusp4		Nid2			Smad2			Ppil3
	Wdr33	Dbnl		Ttc33	Tm2d2		Camk2g			Nedd4l			Col5a2
	Atat1	Rnf187		C6	Slc25a4		Vcl			Prrc1			Mrpl30
	Nr3c1	Cnot8		Acin1	Lsm6		Ero1a			Dctn4			Pms1
	Lars	Mfap3		Golph3	Tbc1d9		Anxa11			Rbm22			Unc50
	Psmg2	Myo19		Ngdn	Ist1		Rnase4			Cndp2			Mff
	Napg	Drg2		Dhrs4	Mt1		Hacl1			Anxa1			Agfg1
	Slc12a2	Cox11		Dcaf11	Cotl1		Arhgef3			Sdhaf2			Xrcc5
	Tmx3	Prkar1a		Fitm1	Hsbp1		Oxnad1			Pcsk5			Abcb6
	Gnaq	Fam20a		Psme1	Lsm4		Nisch			Prpf19			Trip12
	Timm21	Map2k6		Adcy4	Ciao2b		Gata4			Cdc42bpg			Gin1
	Atl3	Rab10		Cct5	Terf2		Tkt			Lipa			Pam
	Pola2	Sntg2		Rai14	Rp9		Micu2			Vps51			Actr3
	Cbwd1	Mettl2		Mtdh	Tmed3		Extl3			Syvn1			F13b
	Smc5	Tmem132e		Retreg1	Smad3		Spata13			Dpf2			Epb41l5
	Stip1	Psmc5		Atp6v1c1	1110059G10Rik		Elp3			Rps6kb2			Nek7
	Smc3	Slc9a3r1		Oxr1	Nudt16		Scara5			Banf1			Pik3c2b
	Shoc2	Cluh		Eif3h	Nt5m		Ephx2			Mrpl11			Cdc42bpa
	Plce1	Slc25a19		Rad21	Prorsd1		Trim35			Rnaseh2c			Ahctf1
	Pdcd11	Tmem94		Eny2	Srxn1		Dpysl2			Sf1			Fh1
	Slk	Galk1		Ebag9	Zswim6		Slc39a14			Tcf7l2			Dcaf8
	Dclre1a	Mrpl38		Derl1	Cyb5r4		Bmp1			Arl3			Soat1
	Cenpx	Srp68		Mrpl13	Fkbp1a		Rbm26			Gk			Slc30a10
	Wdr45b	Llgl2		Col14a1	Nfatc1		Dnajc3			Sfr1			Iars2
	Abcc2	Kif1c		Asap1	Nol12		Mbnl2			Gsto1			Lpgat1
	Oga	Sec14l1		Cyrib	Slc22a15		Dab2			Nhlrc2			Tatdn3
	Bbs4	Mink1		Ppara	Abhd10		4931414P19Rik			Ablim1			Angel2
	Sacm1l	Slc46a1		Brd1	Card10		Emc9			Gcgr			Rgs5
	Zfhx4	Ywhae		Zc3h7b	Hsf4		Ankrd33b			P4hb			Pigc
	Huwe1	Xylt2		St13	Atp6v0b		Myo10			Ints4			Dars2
	Gnl3l	Slc35b1		Deptor	Terf2ip		Dpys			Dus1l			Mrc1
	Apex2	Ctc1		Ndufa6	Zbtb1		Mtss1			Hoga1			Stam
	Polr3a	Dcakd		Xrcc6	Rpap1		Tef			Btrc			Orc4
	Prdx4	Nmt1		Nckap1l	Fgd5		Rangap1			Hexa			Niban2
	Sp4	Dtd2		Txndc11	Poglut1		Slc25a17			Adpgk			Kynu
	Rabgef1	Gtf2a1		Rogdi	Ccnd3		Samm50			Kdm5c			Gapvd1
	Hsd17b6	L2hgdh		Eef2kmt	Hsdl1		Myh9			Cdk2			Psmd5
	Usp33	Prorp		Gfus	Gas2l1		Cyp2d26			Esyt1			Cutal
	Paip1	Nfkbia		Pycrl	Plekhm1		Slc38a2			Baiap2			Zeb2
	Nnt	Gstz1		Zcrb1	Slc25a37		Slc38a4			Atp5b			Rab14
	Irf7	Dhrs7		Cblb	Thoc5		Bcl6			Pip4k2c			Strbp
	Tm9sf2	Clmn		Bbx	Nek9		Ercc4			Pstpip2			Entr1
	Cbx2	Glrx5		Cep20	Trmt5		Sharpin			Clns1a			Nacc2
	Phf6	Mnat1		Mpv17l	Caskin2		Maf1			Cyp2e1			Tmem141
	Itgb1	Vrk1		Ntan1	Mad2l1bp		Hgh1			Ric8a			Pkp4
	Sec61a2	Zfp36l1		Trmt2a	Rsrc1		Dgat1			Cdhr5			Nckap1
	Xiap	Smoc1		Nit2	Cd300a		Slc52a2			Rplp2			Dnajc10
	Stag2	Pcnx		Tfg	Bmp2k		Oplah			Tspan4			Zfp385b
	Aasdhppt	Pacs2		Snap29	Nagk		Plec			Crcp			Hat1
	Cwf19l2	Lgmn		Serpind1	Pip5k1c		Gsdmd			Cct8			Clp1
	Rb1cc1	Net1		Dlg1	Rnf44		Tymp			Hprt			Hsd17b12
	Cops5	Yy1		Top3b	Foxn2		Arsa			Uqcrc1			Tubgcp4
	Lactb2	Fdft1		Pak2	Egln3		Shank3			Tmem47			Mkks
	Pikfyve	Zfyve21		Fgd4	Wnk4		Yaf2			Sec11a			Mtch2
	Fastkd2	Tmem14c		Rabl3	Abraxas1		Pdxdc1			Jade1			Haus2
	Adam23	Mcur1		Iqcb1	Pkig		Bfar			Atp5c1			Zfp106
	Ndufs1	Ssr1		Tra2b	Foxa1		Zbtb20			Hgs			Ptpra
	Mob4	Syk		Hrg	Tab3		Dgcr8			Pdia4			Usp8
	Sf3b1	Auh		Atp5j	Tgfbi		Riox2			Dnaaf5			Sppl2a
	Cps1	Sfxn1		Ets2	Reep6		Cpox			Higd2a			Xrn2
	Wdr75	Lman2		Vps26c	Cox18		Lztr1			4833439L19Rik			Rae1
	Kansl1l	Txndc15		Pros1	Prdm4		Ppil2			Thoc3			Impa1
	Nop58	B4galt7		Psmg1	Ankrd11		Lrch3			Uimc1			E2f5
	Als2	Naa35		Atp5o	Tsen34		Snx4			Stau2			Gid8
	Casp8	Tppp		Itsn1	Isg15		Nr1i2			Maip1			Pcmtd2
	Clk1	Srd5a1		Ifngr2	Alg8		Itgb5			Hspd1			Nfs1
	Ercc5	Serinc5		Ifnar2	R3hdm4		Hgd			Lancl1			Aar2
	Il1r1	Samd8		Cfap298	Syt1		Gtf2e1			Raph1			Tbl1xr1
	Rev1	Ppif		Dip2b	Cd276		Mylk			Pdcl3			Samhd1
	Eif5b	Btd		Atf1	Pip4p1		Cxadr			Sema4c			Rbl1
	Mitd1	Ebpl		Slc11a2	5031439G07Rik		Masp1			Imp4			Pik3ca
	Osgepl1	Ctsb		Nus1	Tm6sf2		Adamts1			Rhbdd1			Gfm1
	Tmem131	Prkcd		Rgn	Naa30		Dop1b			Smap1			Kpna4
	Fam135a	Lats2		Ndufa5	Tmem260		Gart			Slc11a1			Tsc22d2
	Psmd1	Mrpl57		Denr	Abt1		Paxbp1			Pnkd			Etfdh
	Ncl	Tsc22d1		Gps2	Gadd45a		Gpd1			Steap3			Dclre1b
	Relch	Clu		Acat2	Iqce		Larp4			Nr5a2			Gpsm2
	Slc35f5	Rhobtb2		Fbxl17	Eipr1		Csad			Pigr			Hax1
	Ccnt2	Itm2b		Mrps18a	Etl4		Soat2			Slc45a3			Vcam1
	Cfh	Cln5		Taf8	Rbm42		Tarbp2			Elk4			Ints12
	Ptpn4	Gpr180		Nfya	Cuedc2		Rfc2			Tfb2m			Chd1l
	Cd55	Fyb		Stk38	Cox6b1		Sult1c2			Acbd3			Rprd2
	C4bp	Cideb		Lpin2	Mrpl55		Kcnk5			Capn2			Pip5k1a
	Pfkfb2	Amacr		Dpy30	Dchs1		Ube2j2			Kctd3			F3
	Csrp1	L3mbtl2		Yipf4	2410004B18Rik		Ccndbp1			Bpnt1			Tlcd4
	Trp53bp2	Rbx1		Ndufv2	Bcorl1		Sfi1			Mtarc1			Rwdd3
	Nvl	Adsl		Nrxn1	Cnpy4		Igf2r			Irf6			Them4
	Apcs	Twf1		Cript	Tfb1m		Vegfa			Sephs1			Mttp
	Dcaf6	Smdt1		Mapk8ip3	Slc35b2		Fgd2			Uap1			Bdh2
	F5	Naga		Jpt2	Mospd3		Glo1			Aldh9a1			Wls
	Kifap3	Litaf		Taf11	Clic4		Abcg1			Mgst3			Adgrl2
	Eprs	1810013L24Rik		Fkbp5	Tmem97		Wdr4			Vamp4			Rpf1
	Lamb3	Nudt16l1		Zeb1	Bcdin3d		Cbs			Serpinc1			Tstd3
	Dclre1c	Mgrn1		Epc1	Mrpl47		Epb41l3			Ppp6c			Gtf2b
	Atf6	Gpt		Ccny	Fbxo34		Ehd3			Itga8			Casp8ap2
	Uhmk1	Adck5		Pfdn6	H2-DMa		Xdh			Odf2			C9orf72
	Cenpl	Cyc1		Pfdn1	Fam222b		Crim1			Med27			Ptbp3
	Rabgap1l	Mroh1		Dnajc18	Coa8		Vapa			St6galnac6			Snx30
	Bmi1	Scrib		Nelfe	Phf12		Ralbp1			Gpd2			Aco1
	Dnajc1	Naprt		Stard4	Smim14		Washc1			Psmd14			Smu1
	Mindy3	Gpihbp1		Bin1	Sirpa		Srbd1			Rbms1			Slc44a1
	Yme1l1	Ly6e		Riok3	Rara		Rhoq			Hnmt			Enho
	Acbd5	Ccdc80		Impact	Acd		C3			Itgav			Vcp
	Ttf1	Nde1		Ndfip1	Cdkn2aip		Ift140			Nop10			Usp24
	Hspa5	Mrpl40		Rpp21	Enpp6		Luc7l			Lin7c			Ak4
	Hc	Klhl22		Ik	Fbxo8		Nudt12			Elp4			Jak1
	Ifih1	Arhgap31		Snx24	F11r		Mtpap			Cat			Osbpl9
	Nmi	Osbpl11		Ptpn2	Spats2l		Abcg8			Galk2			Tm2d1
	Neb	Fstl1		Me2	Mlxip		Elp2			Pacsin3			Ndc1
	Marchf7	Clcn2		Txnl1	Trp53inp2		Cyp4f14			Cdan1			Dyrk2
	Ly75	Pdia5		Lmnb1	Rras		Wdr46			Snap23			Ppt1
	Dync1i2	App		Tcof1	Dennd2a		Brd2			Smox			Eloa
	Abcb11	Adcy6		Csf1r	Gdf15		Bag6			Pcna			Srsf10
	Fastkd1	Tmbim6		Cyb5a	Tbkbp1		Dhx16			Kif3b			Pdzk1ip1
	Mtx2	Cox14		Asrgl1	Pcid2		Ttc39c			Zbp1			Cmpk1
	Atf2	Krt18		Mrpl16	Ripor1		Dele1			Rab22a			Ptpn12
	Depdc7	Prr13		Keg1	Angptl6		Arap3			Atp9a			Ptp4a2
	Hipk3	Calcoco1		Zfand5	Baiap2l1		Dcp2			Psma7			Zfp593
	Caprin1	Gtf2ird1		Otub1	Pdk2		Rbm27			Rpn2			Ppp1r8
	Api5	Noct		Cdc37l1	Cables2		Hsd17b4			Rprd1b			Rheb
	Cops2	Msrb2		Snx15	Atp6v1g1		Mbd1			Pld1			Slc25a33
	Ubr1	Prmt5		Sac3d1	Lsm14b		Atp9b			Supt20			Acap3
	Vps39	Sympk		Frmd8	Taf4		Nars			Nras			Pank4
	Ndufaf1	Nagpa		Uhrf2	Ube2h		Fech			Ampd2			Cd38
	Gpcpd1	Bsg		Aip	Dap		Pdgfrb			Rnpc3			Nelfa
	Crls1	Serinc2		Mbl2	Ciz1		Hmgxb3			Hadh			Rab28
	Trpm7	Parp3		Ppp6r3	Suv39h1		Tle4			Tlr2			Ociad2
	Gzf1	Acy1		Prdx5	Ints15		Osbp			Snx7			Sepsecs
	Tpd52	Dtwd1		Pdcd4	Lonrf1		Ddb1			Zbtb7b			D5Ertd579e
	Lrrcc1	Tpi1		Zdhhc6	Oxld1		Cemip2			Pmf1			Guf1
	Car2	Ogfod2		Eif3a	Zmynd8		Ehd1			Sh3d19			Slc30a9
	Itch	Slc22a1		Prdx3	Alkbh4		Tm7sf2			Gpr89			Tmem165
	Rbm39	Hcfc1r1		Sorbs1	Thap3		Tjp2			Pex11b			Sparcl1
	Ralgapb	Tnfrsf21		Nt5c2	Dnajc28		Slc25a45			Bcar3			Antxr2
	Zmat3	Aars2		Msr1	Polr2j		Pacs1			Mrpl9			Rfc5
	Ttc14	Mrpl14		R3hcc1l	Zfp597		Yif1a			Pdlim5			Wsb2
	Dnajc19	Rrp36		Erlin1	Zfand1		Pcx			Aldob			Gtf2h3
	Fxr1	Bysl		Twnk	Slc44a3		Papss2			Xpa			Rilpl1
	Mccc1	Mtch1		Tbl1x	Heca		Cpt1a			Erp44			Uso1
	Exosc9	Sik1		Sat1	Slc26a11		Smarca2			Txn1			Rsrc2
	Spata5	Wiz		Cnpy2	Mrap		Ehbp1l1			Ptgr1			Scarb2
	Exosc8	Cyp4f13		Echs1	Ndufb10		Men1			Smim27			Rnf34
	Aadac	Ndufaf7		Tubgcp2	Alkbh3		Gpam			Ubap2			Mrpl1
	P2ry1	Tedc2		Cd151	Sema3d		Xpnpep1			Dcaf12			Ccz1
	Dhx36	Hagh		Chid1	Slc25a28		Taf5			Ubap1			Arpc1a
	Nmd3	Spsb3		Apool	Pitpnc1		Habp2			Pigo			Usp12
	Bche	Mrpl28		Clybl	Ppp1r15a		Btbd1			Ccdc107			N4bp2l2
	Ppid	Axin1		Tnrc6c	Cblc		Pcyt2			Prkaa2			Pon3
	Mme	Bnip1		Usp16	Apoc1		Sirt7			St3gal3			Exoc4
	Slc33a1	Cuta		Prps2	Bace2		Tollip			Nfia			Irf5
	Gmps	Plin3		Larp1b	Apobec1		Aspscr1			Tnfrsf1b			Tmem209
	Ptgfrn	Kdm4b		Exosc7	Limd2		Lrrc45			Ppcs			Mtpn
	Dram2	Uqcc2		Rassf3	Ino80d		Fasn			Ndufs5			Slc37a3
	Dennd2d	Anks1		Pard3	Gfer		Mms19			Cap1			Wbp1
	Ddx20	Tapbp		Homer2	Fbxw4		Csnk1d			Plk3			Tmf1
	Adar	Slc39a7		Nudt5	Arhgef1		Hps1			Urod			Uba3
	Gucy1b1	Psmb8		Faf2	Dpcd		Cutc			Cyp4a14			Adipor2
	Tdo2	Tap2		Myo5b	Fam117b		Dnmbp			Aldh4a1			Kdm5a
	Enpep	Sil1		Gsta3	Msantd4		Sema4g			Ddost			Lrp6
	Tbck	C2		Idh1	Cldn5		Actr1a			Khdrbs1			Ergic2
	Fubp1	Proc		Klf7	Selenow		Arih1			Rnf19b			Dennd5b
	Ash1l	Mrpl27		Coq10b	Prelp		Limd1			Nipal3			Ing4
	Lrba	Spry4		Slc39a10	Ggact		Fyco1			Srrm1			Pzp
	Gatb	Pcdh12		Acadl	Cox6a1		Pfkfb1			Sytl1			Rhpn2
	Eif4e	Trim26		Rpe	Pgm5		Flnb			Wasf2			Gas2
	Dnase2b	Mbd2		Stradb	Ankrd13a		Banp			Psmc2			Tjp1
	Cpne3	Cxxc1		Trak2	Ndufa7		Itga7			Nub1			Mtmr10
	Rmdn1	Rbfa		Nabp1	Hnrnpf		Smarcc2			Errfi1			Vps33b
	Tgs1	Naa12		Ppm1f	Cox10		Rnf41			Lzic			Sipa1l3
	Cyp7a1	Grpel2		Ptma	Grk3		Tepsin			Mfn2			Ccdc90b
	Nsmaf	Isoc1		Pde6d	Ehbp1		Atp5a1			Morn1			Tmem126a
	Ndufaf4	Cd74		Cops7b	Tnfrsf14		Psmd13			Mxra8			Cyp2r1
	Gbp2	Fads2		Farsb	Ctf1		Sigirr			Rgs12			Pde3b
	Rngtt	Ostf1		Serpine2	Gatad2b		Eps8l2			Slc4a1ap			Ppp4c
	Rars2	Atg2a		Eif4e2	Atf4		Asl			Ppargc1a			Rab6a
	Slc35a1	Ak3		Mterf4	Agps		Gusb			Slc35f6			Coro1a
	Rnf20	Zfpl1		Stk25	Gtpbp1		Dock9			Sel1l3			Pgm2l1
	Polr1e	Gldc		Atg4b	Shc1		Tmc6			Lias			Thap12
	Kdm4c	Coro1b		Mcm6	Ypel3		Eif4a3			Apbb2			Acer3
	Ptprd	Sf3b2		Dars	Atpaf2		Bach1			Commd8			Kat8
	Elp1	Cdk2ap2		Cdc73	Bmt2		Ccdc51			Dipk1a			Phkg2
	Unc13b	Grk2		Tsn	Aqp11		Atrip			Rassf6			Fam53b
	Gba2	Acy3		Nifk	Borcs5		Marchf8			Ddx55			Zranb1
	Npr2	Rab1b		Xpr1	Pigv		Mcrip2			Vps33a			Rrm1
	Psip1	Rce1		Lamc1	Lysmd4		Wdr24			Sfswap			Usp9x
	Mier1	Minpp1		Niban1	Slc36a4		Hadha			Anapc7			Enox2
	Atg4c	Mus81		Rnf2	1810030O07Rik		Hspa4l			Anapc5			Slc9a9
	Eps15	Lrp5		Sdccag8	Marveld1		Mfsd8			Pus1			Flna
	Angptl3	Kat5		Dusp23	Camsap3		Itih5			Ulk1			Ctps2
	Usp1	Rela		Tagln2	Rin3		Zdhhc3			Sirt4			Zrsr2
	Pum1	Scyl1		Mpc2	Ascc1		Pgm1			Triap1			Haus7
	Scp2	Capn1		Nme7	Zfand3		Nrp1			Sppl3			Piga
	Magoh	Esrra		Atp1b1	Rasip1		Dhtkd1			Aimp2			Rnf128
	Ccdc30	Gpr137		Ppp2r5a	Macir		Iscu			Ndufa4			Vps36
	Macf1	Plcb3		Nmt2	Shb		Fam20c			Fam3c			Polb
	Eif2b3	Hhex		Frmd4a	Ankrd50		Adhfe1			Wasl			Plpp5
	Ipp	Rbp4		Mcm10	Saysd1		Wdr12			Zkscan1			Wrn
	Sfpq	Pik3ap1		Ddr2	Bola3		Cflar			Gars			Gtf2e2
	Ago3	Add3		Pter	Cox19		Nif3l1			Avl9			N4bp1
	Per3	Sfxn2		Mllt10	Cdc42ep2		Col3a1			Tmem176b			Gab1
	Klhl7	Gfra1		Golga1	Clec14a		Map4k4			Zc3hav1			Ap1g1
	Kmt2e	3110040N11Rik		Arpc5l	Tmem104		Stk17b			Trim24			Cog4
	Orc5	Alyref		Mmadhc	Pofut1		Gls			Zyx			Ces2g
	Htt	Pi4k2a		Zbtb43	Gjb2		Stat1			Casp2			Dus2
	Fosl2	Got1		Tsc1	Ar		Inpp4a			Ino80b			Nfatc3
	Dhx15	Cpn1		Gtf3c5	Zfp518b		Plekhb2			Mogs			Mtmr2
	Anapc4	Cyp2c23		Lcn2	Csnk2a2		Dst			Copg1			4931406C07Rik
	Pi4k2b	Cwf19l1		BC005624	Tefm		Cyp27a1			Hmces			Dcun1d5
	Rfc1	Ndufb8		Mrrf	Atmin		Rnf25			Bhlhe40			Nxpe2
	Klb	Mrpl43		Grb14	Inhbe		Bcs1l			Bms1			Ets1
	Pds5a	Nfkb2		Pmpca	Fbxo28		Fn1			Dusp16			Acat1
	Pdgfra	Hsd17b10		Ube2e3	Pygo2		Ankzf1			Fam234b			Arcn1
	Srd5a3	Abhd6		Cers6	Marcksl1		Glb1l			Atf7ip			Trappc4
	Clock	Dnase1l3		Ssrp1	Asb8		Sp100			Arhgdib			Tcf12
	Ppat	Car5a		Ube2l6	F2r		Ngef			Kras			Tent5a
	Polr2b	Sbds		Tfpi	E130311K13Rik		Capn10			Creld1			Usp28
	Cenpc1	Mettl7b		Zc3h15	Cyp20a1		Atg16l1			Ccdc91			Ptpn9
	Ugt2b34	Ormdl2		Ola1	Proser1		Spp2			Atg7			Ireb2
	Pigg	Dnajc14		Sp3	Zfpm1		Lrrfip1			Vgll4			Gclc
	Mtf2	Chmp6		Iftap	H2ax		Cln8			Blm			Ciao2a
	Sult1b1	Aatk		Eif3m	Ubqln2		Ubxn4			2200002D01Rik			Trip4
	Sult1d1	Nab2		Fbxo3	Tmem220		Eif2d			Rab30			Spg21
	Rufy3	Shmt2		Gatm	Ndufaf6		Nucks1			Maz			Pias1
	Spp1	Inhbc		Sema6d	Lamtor4		Tor1aip1			Pold3			Snx14
	Afm	Dctn2		Dut	Atp5k		Coq8a			Sh2b1			Mrps22
	G3bp2	Hdhd2		Atg13	Tmem123		Parp1			Arhgap17			Map4
	Sdad1	Fuom		Pdia3	Gatd1		Copa			Parva			Dclk3
	Cct6a	Urah		Adal	Usp42		Tada1			Lyve1			Topbp1
	Acad10	Sirt3		Jag1	Cd14		Scyl3			Bcl7c			Uba5
	Vps29	Hras		Rtf1	Rps19bp1		Sec16b			Bag3			Dnajc13
	Ankle2	Taldo1		Dnaaf9	Pard3b		Plxna2			Ears2			Mrpl3
	Golga3	Pnpla2		Fam98b	D630039A03Rik		Fam107b			Eif3f			Atp2c1
	Chek2	Farp1		Bmp2	Tbc1d30		Optn			Fadd			Mon1a
	Tmem168	Cant1		Slc27a2	Nrros		Fmo4			Slc35a2			Amt
	Tmem106b	Gaa		Stard7	Robo2		Eef1aknmt			Igbp1			Chsy1
	Ptcd1	Rptor		Mrps5	Pbx1		Pfkfb3			Cox7b			Gpbp1
	Phf14	Wdr73		Idh3b	Sae1		Ddx31			Magt1			Pkd1
	Cyp3a25	Pigq		Rrbp1	Fbxo31		Slc25a25			Pdha1			Slc16a1
	Cdk8	Mettl26		Snx5	Ficd		Acvr1			Nsdhl			Lrig2
	Slc46a3	Slc25a10		Nsfl1c	Rpia		Col5a1			Pir			Adgre4
	Hsph1	Get4		Rtf2	Nudcd3		Upp2			Mecp2			Ap4b1
	Tspan12	Rdh10		Stx16	Adnp2		Abl1			Atp11a			Mycbp2
	Cul1	Tmem70		Fabp5	1810037I17Rik		Tor1b			Gas6			Npat
	Aass	Nrp2		Ahcy	Cpsf3		Miga2			Rasa3			Gas7
	Cyp3a13	Ndufb3		Armc1	Gimap4		Gsn			Thsd1			Tbc1d4
	Asns	Inpp1		Mtfr1	Tle5		Stom			Brf2			Dis3
	Nt5c3	Zfp142		Zfp639	Vapb		Brd3			Rab11fip1			Lpcat2
	Herc6	Sdhaf4		Mfn1	Cggbp1		Notch1			Eif4ebp1			Arid2
	Abcg2	Ctdsp1		Actl6a	Agap1		Sec16a			Arhgef7			Trappc8
	Herc3	Pecr		Ndufb5	Pdlim1		Camsap1			Ido2			Clasp2
	Smarcad1	Zfand2b		Ncoa3	Nfic		Fcna			Adam9			Spg11
	Gfpt1	Stk16		Sec62	Klf2		Dpp7			Tenm3			Cacul1
	Dusp11	Tuba4a		Rab33b	Timd4		Arl6ip6			Klhl2			Lpar6
	Zfp638	Dnpep		Cog6	Paqr3		Anapc2			Sap30			Fan1
	Mug2	Itm2c		Postn	Fez2		Baz2b			Cbr4			Fndc3a
	Clec2d	Mrpl44		Mbnl1	Pcbp2		Itga4			Sall1			Pdpr
	Clec1b	Ndufa10		Ssr3	Txnl4a		Slc25a12			Aktip			Nat8f2
	Etv6	Agxt		Sike1	Gsk3a		Slc43a1			Eif2ak3			Cep350
	Slco1b2	Scly		Sec22b	Arhgap24		Timm10			Setd6			Sf3b3
	Slco1a4	Hdac4		Stxbp3	Gsta2		Nat10			Got2			Tmem87a
	Gys2	Ccdc93		Clcc1	Septin11		Ttc17			Tecr			Cfhr2
	Abcc9	Acmsd		Gstm4	Sdhc		Fbn1			Dhodh			Gucy1a1
	Itpr2	Dbi		Ahcyl1	Gstm1		Sord			Herpud1			Gde1
	Sult2a8	Tmem9		Npr1	Smim4		Harbi1			Mmp15			Parl
	Cyfip1	Adipor1		Jtb	Thra		Arfgap2			Map1lc3b			Scaper
	Herc2	Atp2b4		Casp6	Deaf1		Hao1			Gse1			Zdhhc5
	Nipa2	Glul		Plrg1	Fcgr4		Atrn			Mast3			Ctnnd1
	Zdhhc13	Rgl1		Fga	Fxn		Siglec1			Mbtps1			Efcab14
	Mphosph10	Ralgps2		Ppa2	Max		Ivd			Cdh13			Traf3ip1
	Iqgap1	Fcgr2b		Aimp1	Znhit1		Slc23a2			Kars			Slc26a2
	Lrrc28	Phyh		Dnajb4	Kmt5c		Spred1			Cfdp1			Kctd9
	Nox4	Prdx6		Rit1	Tnip2		Fahd2a			Sesn3			Brip1
	Eed	Nek6		Gpatch4	Irak4		Polr1b			Sc5d			Plcg2
	Smg1	Slc2a8		Cd1d1	4930453N24Rik		Slc20a1			Rexo2			Mtmr3
	Pik3c2a	Eng		Polr3c	Grb2		Nop56			Dcps			Tulp4
	Fchsd2	Ptges2		Gclm	Rp2		Vps16			Tirap			Cyb561a3
	Eif3c	Olfm1		Abcd3	H4c1		Kat14			Hmbs			Sec22a
	Copb1	Fubp3		Adh5	Bloc1s4		Rbbp9			Vps11			Pcnx4
	Rbbp6	Tor1a		Ppp3ca	Intu		Sec23b			Mcam			Ice1
	Tial1	Crat		Cth	B2m		Cst3			Fem1b			Zfyve9
	Tacc2	Usp20		Zranb2	Acvr2b		Mapre1			Sh3bgrl2			Exph5
	Uqcrc2	Sh3glb2		Ctbs	Ssbp3		Cstf1			Bckdhb			Ppp1r18
	Trim30a	Ndufa8		Trp53inp1	Slc25a3		Pck1			Pkm			Mon2
	Acsm3	Wdr5		Cibar1	Rcc1l		Arfgap1			1700017B05Rik			Tut4
	Trim21	Agpat2		Pip4p2	Cttnbp2nl		Helz2			Mpi			Rxylt1
	Uros	Abca2		Decr1	Timm17a		Zgpat			Cyp1a2			Zyg11b
	Knop1	Uap1l1		Nbn	Zbtb18		Acss2			Rcn2			Map4k5
	Mki67	Ssna1		Coq3	Gpatch1		Gss			Nptn			B3galt1
	Cask	Itprid2		Sdcbp	Fbln2		Ndrg3			Plscr2			Dio1
	Tmem9b	Arl14ep		Lmo4	Rps28		Tti1			Plscr4			Synrg
	Rbm10	Emc4		Map3k7	Romo1		Skil			Parp16			Baz1a
	Nadsyn1	Commd9		Akirin2	Ddrgk1		Slc2a2			Dis3l			Dcbld2
	Cul4b	Ext2		Exosc3	Cep43		Tnik			Pth1r			Ap2b1
	F9	Cd82		Ncbp1	Ell		Acad9			Trib1			Heatr5a
	Hdac6	Pex16		Anp32b	Mpzl3		Ppm1l			Pdcd6ip			Hectd1
	F8	Arhgap1		Nans	Dgkd		Serp1			Cep63			Tut7
	Atrx	F2		Invs	Bicra		Gdap2			Abhd5			G2e3
	Hmgn5	Lrp4		Ugcg	Zfp213		Hmgcs2			Ryk			Gnptab
	Serpina7	Lrrc57		Hsdl2	Hpcal1		Notch2			Hemk1			Fbxo33
	Acsl4	Ehd4		Aptx	Nt5dc2		Prpf38b			Qars			Rabgap1
	Abcb7	Ndufaf5		B4galt1	Ubxn1		Slc35a3			Atxn2l			Myo1d
	Mtm1	Snrpb		Chmp5	Bhlhb9		Lrat			Folr2			Rcbtb1
	Zfp275	Cd93		Dctn3	Tmem185a		Gba			Tpcn1			Tstd2
	Adgra2	Rbck1		Slc35d1	1810058I24Rik		Khdc4			Pwp2			Capn5
	Tnks	Snta1		Dock7	Kti12		Lmna			P2ry2			Dcaf10
	Mrps31	Fam210b		Txndc12	Il11ra1		Fmo5			Nup93			Togaram1
	Kat6a	Ptpn1		Hook1	Znhit6		Acp6			Foxj3			Ric8b
	Pcm1	Car3		Plaa	Zfp791		Rnf115			Rnf125			Gtf3c4
	Vps37a	Raly		Caap1	Zfp865		Rap1gds1			Gga1			Tmem161b
	Cnot7	Map1lc3a		Cpt2	Mafb		Rorc			Cnppd1			Ugt2a3
	Tmem184c	Eif6		Lrrc42	Serf2		Uox			Ptprm			Ugt2b35
	Nr3c2	Rab5if		Rragc	Znhit2		Asph			Lpp			Tk2
	Cfap97	Dhx35		Mycbp	Fnbp1		Stra6l			Crlf2			Ids
	Ufsp2	Anxa5		Mfsd2a	Ly6a		Col15a1			Fhip2a			Pawr
	Nek1	Sucnr1		Prdx1	Sf3b5		Mpdz			Ttc7b			Hykk
	Adcy7	Mfsd1		Nasp	Dohh		Nfx1			Arhgef5			Ibtk
	Slc10a7	Tm4sf4		Lrrc41	Leng1		Nol6			Fam20b			Tdp2
	Vps35	Ints3		Ebna1bp2	Serpina1c		Tln1			Map3k13			Fnip1
	Itfg1	Il6ra		Eif4g3	2310009B15Rik		Creb3			Alg3			Adamtsl2
	Smarca5	Efna1		Tmem234	Arpc4		Pde4b			Engase			Metap2
	Nae1	Cyp2u1		Maco1	Pigb		Fggy			Fgg			Nepro
	Med17	Trim2		AU040320	Rab7		Echdc2			Zfp267			Ube2r2
	Urb2	Ctso		Trappc3	Nhsl2		Ppie			Vhl			Sec24a
	Gnpat	Papss1		Nudc	Ubl5		Trit1			Jcad			Lum
	Cul5	Sema4a		Tmem222	Ccdc85c		Akr1a1			Tesk2			Marchf1
	Ddx6	Naxe		Mrps15	Ier3ip1		Pink1			Slc66a2			Btg1
	Slc37a4	Tars2		Hgf	Cox16		Hp1bp3			Farp2			Rnf39
	Bmp5	Ecm1		Gnl2	Ube2d2a		Alpl			Meak7			Rnf13
	Rnf111	Snx27		Stx12	Scnm1		Zcchc17			Sik3			Cnot1
	Rora	Manba		Eya3	Purb		Pef1			Chchd4			Sh3tc1
	Phip	Cisd2		Trnau1ap	Ccdc85b		Ak2			Ints14			Arhgap21
	Psma4	Cryz		Epb41	Ptrhd1		Yars			Nipsnap1			Alg5
	Tmem30a	Smim8		Utp11	Tpbgl		Inpp5b			Exosc1			Tcaf1
	Lactb	Ambp		Tomm7	Rnf113a2		Sf3a3			Wbp2			Ago2
	Dpp8	Alad		Dnajc2	Pcdhgc3		Plekhm2			Gtf2h5			Wdr44
	U2surp	Pole3		Pmpcb	Golt1a		Fbxo42			Smc4			Klhl13
	Atr	Tmem38b		Ints11	Tstd1		Nol9			AI661453			Mrpl41
	Xrn1	Rad23b		Ssu72	Hspa14		Abcf2			Tbc1d10a			Syde2
	Rasa2	Stoml2		Prxl2b	C030006K11Rik		Ube4b			Cops8			Tmem177
	Me1	Hint2		Cdk11b			Pgd			Dhrs11			Otud4
	Syncrip	Clta		Sdf4			Slc4a2			Ifit1			Zfp39
	Copb2	Gne		Adgra3			Cdk5			Atp5h			Paip2
	Nck1	Plin2		Trmt44			Abcb8			Fras1			Zcwpw1
	Wdr48	Plpp3		Add1			Pex14			Ttyh2			Fam91a1
	Rbm6	Slc6a9		Stx18			H6pd			Gna11			Islr
	Exd2	Rnf11		Rbks			Mtor			Rab24			Spry1
	Resf1	Czib		Snx17			Rint1			G6pc3			Lipt1
	Trib3	Tmem59		Nrbp1			Clcn6			Cpsf7			Matr3
	Bet1	Mrpl37		Pgm2			Lrrc47			Tet3			Kdm6a
	Mctp2	Ybx1		Fam114a1			Rer1			Plvap			Enpp1
	Nfyc	Slc2a1		Tbc1d14			Mib2			Cobll1			Uggt1
	Ogfod1	Pithd1		Grpel1			Nadk			Sidt2			Asxl2
	Lmo7	Lypla2		Ube2k			Ccnl2			Mrpl54			Ubr5
	Cdc14b	Hmgcl		Tec			Dvl1			Rundc1			Zfp60
	Slc35d2	Fuca1		Chic2			Acox3			Anapc13			Rfx7
	Scaf11	Rnf220		Paics			Khk			Secisbp2			N4bp2
	Ttll4	Mmachc		Rest			Emilin1			Tubg1			Adh4
	Dpyd	Nsun4		Dr1			Mapre3			Lars2			Abhd18
	Fem1c	Mknk1		Tgfbr3			Ugdh			Epn1			Tspan14
	Agl	Cyp4b1		Zfp326			Aff1			Leprot			H2az1
	Ctdspl2	Akr7a5		Hnrnpdl			Shroom3			Eogt			Rcor1
	Gtf2a2	Slc66a1		Tfip11			Rchy1			Abi3bp			Bank1
	Myo6	Capzb		Alb			Slc15a4			Cops4			Ssh2
	Vps8	Hspg2		Arl6ip4			Zcchc8			Sec31a			Chchd5
	Akr1c14	Tinagl1		Psmd9			Nipsnap2			Uvrag			Ano10
	Exoc6b	Phc2		Ep400			Atp2a2			Nfkbiz			1110032A03Rik
	Tubgcp5	Eif3i		Mmab			P2rx4			1810055G02Rik			Hpf1
	Atp6v1h	Tmem50a		Eif2ak1			Aacs			Shq1			Igsf8
	Tasor2	Ncdn		Erp29			Ddx51			Pcsk7			Dexi
	Mga	Yrdc		Rnf6			Ints1			Emsy			Fam210a
	Ttc37	Mtf1		Pomp			Hnf1a			Slc25a21			Mylip
	Pds5b	Taf12		Tfpi2			Wipi2			Tdrd7			Mfsd14b
	Ccdc174	Mecr		Cux1			Rbm19			Mboat7			Usp38
	Ogt	Srsf4		Cald1			Polr1d			Midn			Ostm1
	Zfc3h1	Casp9		Calu			C8b			Cnot3			Snx25
	Atm	Arhgef19		Ahcyl2			Bcl7b			Dym			Afg1l
	Golgb1	Necap2		Hibadh			Ezh2			Polr3g			Sbf2
	Senp6	Acot7		Mkrn1			Rbm28			Ttc38			Pigu
	Med13	Park7		Tbxas1			Gcc1			Fbxw2			Pals2
	Ccdc15	Dffa		Pcyox1			Ephb4			Rusc2			Cdc16
	Ube2f	Masp2		Bmp10			Tfr2			Ptpn23			Fig4
	Parp14	Nmnat1		Cnbp			Klhdc10			Surf6			Cbfa2t2
	Polr3b	Mad2l2		Xpc			Luc7l2			Ndufa13			Ranbp9
	Diaph2	Tprgl		Ybx3			Anxa4			Edc4			Colec10
	Washc4	Atad3a		Plbd1			Cct7			Gpi1			Cep85l
	Tiparp	Prkcz		Art4			Lrig1			Siah2			Polr3k
	Ythdc2	Gnb1		Strap			Mrpl19			Ppp6r2			Akr1d1
	Ppp1r21	Mrpl20		Dera			Foxp1			Spg20			Ric1
	Cnot6l	Hgfac		Aebp2			Ruvbl1			Man1b1			Wdr26
	Ttc21b	Lrpap1		Camk1			Abtb1			Tmem184a			Ptpn3
	Atosa	Rnf4		Etnk1			Plxna1			Nop14			Phb
	Cog3	Man2b2		Cmas			Aldh1l1			Cab39			Rnf146
	Dop1a	Eif2b4		Emc3			Nup210			Cnep1r1			Man2a2
	Ncapd3	Ppm1g		Med21			Tmem43			Hspb6			Plcl2
	Rrp12	Ociad1		Mrpl51			Slc6a6			Ttc7			Ube2l3
	Arhgap5	Tbc1d1		Scnn1a			Sumf1			4921524J17Rik			Bmp6
	Ints6	Klf3		D6Wsu163e			Itpr1			Pml			Adrm1
	1110059E24Rik	Tada2b		Fkbp4			Edem1			Tns2			Mtg2
	Ccdc186	Hsd17b11		Dmpk			Slc6a13			Zscan21			Marchf6
	Vps13c	Coq2		Uri1			Slc6a12			Aagab			Zc3hc1
	Ror1	Tpst2		U2af2			Tmcc1			Kin			Metrnl
	Fbxl21	Eif2b1		Csrp3			Gabarapl1			Tap1			Tbce
	Prpf39	Tmed2		Siglece			Erc1			Paqr7			Mettl22
	Rsf1	Rilpl2		Prmt3			Ddx47			Cnnm4			Picalm
	Supt16	Pitpnm2		Tarsl2			Pik3c2g			Ints7			Dse
	Zdhhc17	Ran		Nr2f2			Plekha5			Fam168b			Ptpa
	Ugt2b1	Hpd		Mef2a			Thumpd3			Zdhhc18			Cyp7b1
	Uba6	Psph		Ctsc			Mtmr14			Nme1			Cep104
	Bbs9	Aldh2		Tyrobp			Sec13			Ldah			Usp53
	Cog5	Brap		Mrpl46			Strn4			Inf2			Lmbrd2
	Acss3	Arpc3		Tmem126b			Slc27a5			Slc16a9			Fbxl5
	Sugp2	Ncor2		Zfand6			Psd3			Pced1a			Kmo
	Arl5a	Dhx37		Ndufc2			Snrpa1			Stk35			Armh3
	Slf2	Pxmp2		Arl6ip1			Pcsk6			Rnf144b			Plcb4
	Vezt	Pxn		Mrpl48			Sema4b			Btbd10			Rsbn1l
	Colec12	Gatc		Sult1a1			Psmc4			Pdss2			Lats1
	Rab3gap1	Acads		Nsmce1			Ipo5			Cep250			Saa3
	Rif1	Mad1l1		Psma1			Mvp			Bphl			Ipo8
	Pnpla8	Snx8		Myo7a			Stard10			Edem2			Orc3
	Gramd1c	Ube3b		Lcmt1			Ino80e			Trpc4ap			Hs2st1
	Kidins220	Actb		Acadsb			Aldoa			Sesn1			Fmo2
	Igsf10	Fscn1		Ubfd1			Sgf29			Zfp384			Kyat3
	Rmdn2	Usp30		Mettl9			Cln3			Fbxo25			Cdin1
	Ermard	Sdsl		Hpx			Myh14			Ncoa6			Zfp770
	Upf3b	Sds		Anks4b			Spns1			Setd1b			Dcaf1
	Eepd1	Plbd2		Pdilt			Dgat2			Rpf2			Nsmce4a
	Cyld	Ddx54		Bccip			Aqp8			Mfsd4b1			Fbxl4
	Zscan12	Arpc1b		Dhx32			Rusf1			Nfe2l1			Zbtb38
	Ttll7	Flt1		Ndufb11			Stx4a			Rnh1			Slc26a10
	Dnajc12	Col1a2		Cdk16			Rnf40			Pak1ip1			Usp45
	Topors	Lrwd1		Glrx3			Abcc6			Elovl3			Bptf
	Dna2	Gnb2		Gpc4			Nomo1			Gabpb2			Tlr8
	Phkb	Gigyf1		Gripap1			Lamtor1			Ephx1			Necab1
	Zfp280c	Pcolce		Otc			Fgfr2			Smurf1			Plekhg1
	Trim3	Agfg2		Dynlt3			Ate1			Cnot4			Nup88
	Hk1	Mepce		Vbp1			Ndufab1			Vars2			Hmgn1
	Rnf139	Mcm7		Brcc3			Polr3e			Zcchc2			Virma
	Ralgapa2	Malsu1		Msn			Oat			Zfhx3			Ints8
	Sik2	Epha1		Chmp1b2			Abraxas2			Shfl			Appl1
	Ddx1	Gstk1		Cdkl5			Acsm5			Irs2			Ttc3
	Hook3	Nfu1		Taf1			Vps35l			Pogz			Iqcc
	Bltp1	Nat8		Cetn2			Akip1			Edc3			Dennd6a
	Stag1	Rab43		Rbbp7			Denn2b			Rabggtb			Psme4
	Taf2	Rpn1		Syap1			Cttn			Txndc5			Abhd4
	Sf3b6	Frmd4b		Msl3			Rbmx			Rps21			Lrit1
	Atp11b	Sec61a1		Car5b			Ccdc22			Arpin			Rwdd2b
	Dmxl1	Klf15		Mpp1			Gpkow			Anpep			N4bp2l1
	Azin1	Arl8b		Dkc1			Otud5			Echdc3			Tox
	Thoc2	Mlf2		Morf4l2			Wdr13			Atpsckmt			Gtf3c3
	Rapgef6	Plxnd1		Psmd10			Ftsj1			Fam102a			Inhba
	Osbpl5	Cops7a		Prps1			Stard8			AW209491			Wapl
	Bclaf1	Kcnj8		F10			Phka2			Sec24d			Dicer1
	Vps13b	Il17rc		Proz			Zmym3			Pomt1			Mfsd6
	Fam13a	Necap1		Lamp1			Nono			Tmem135			Pyroxd1
	Mynn	Ltbr		Agpat5			Hccs			Prpf18			Fbxl9
	Ppm1k	Tnfrsf1a		Erlin2			Arhgap6			Ppl			Bivm
	Nufip2	Tspan9		Col4a1			Abcd1			Mtmr12			Fcho2
	Jmjd1c	Mark4		Dctn6			Hcfc1			Tcta			Ubr7
	Ddx60	Vasp		Eri1			Cul4a			Nup133			Cpsf2
	Bicd2	Tmem238		Smim19			Col4a2			Fam149b			Abca9
	Zc3h7a	Furin		Gins4			Rab20			Stub1			Armc5
	Arap2	Idh2		Fgfr1			Naxd			Lap3			Nfrkb
	Dennd4c	Pex11a		Ash2l			Gpat4			Nploc4			Cyp2c37
	Tigar	Ttc23		Frg1			Wwc2			Ldb2			Nxt2
	Gcc2	Yif1b		Asah1			Rwdd4a			Ncoa5			Rbm45
	Haus6	Psmd8		Fgl1			Slc7a2			Rere			Rbm7
	Kmt2c	Nfkbib		Msmo1			Irf2			Coq10a			Dhx29
	Hsd3b5	Mfge8		Hpgd			Casp3			Dag1			Zmym4
	Sbno1	Mrps11		Ednra			Heatr3			Cox15			Mios
	Tbc1d32	Fah		Sin3b			Smad1			Plpp6			C1galt1
	Atg5	Coq7		Sorbs2			Gpt2			Sdr9c7			Abcb4
	Hycc2	1110004F10Rik		F11			Rfx1			9430038I01Rik			Ago4
	Nop2	Qprt		Brd7			Zfp330			Rgl3			Sin3a
	Wdr36	Plekhb1		Rbl2			Bbs2			Klhdc4			Ube2q1
	Snx10	Slco2b1		Dnaja2			Psme3ip1			Ankib1			Ipo11
	Focad	Il4ra		Ces1f			Ciapin1			Ufl1			Kdm7a
	Otud7b	Fus		Usb1			Adgrg1			Ppp1ca			Hirip3
	C1s1	Bckdk		Cfap20			Kifc3			Abhd13			Selenok
	Zfp280d	Prr14		Tpm4			Jak3			Timd2			Sipa1l1
	Ubn2	Nucb1		Mthfsd			Slc27a1			Rc3h1			Foxo4
	Efl1	Itgal		Hsd17b2			Pik3r2			Mybbp1a			Spice1
	Dock10	Gga2		Nip7			Bco1			Dgkz			Synpo
	Phrf1	Mrpl17		2810004N23Rik			Map3k21			Dnajc16			Pgp
	Rassf7	Tpp1		Sprtn			Mau2			Ap1g2			Zmym1
	Herc1	Chst15		Aplp2			Atp13a1			Kcna2			Kbtbd7
	Nudcd1	Lhpp		Rdx			Ces2e			Spen			Mgat2
	Nup205	Stim1		Fdx1			Phaf1			Pde9a			Cep68
	Ascc3	Atp6ap2		Dixdc1			Ldhd			Zfp598			Zrsr1
	Ctnnal1	Magix		Pts			Wdr59			Zmiz2			Lsm8
	Hace1	Timm17b		Zpr1			Aars			Ttc1			Ubr3
	Ube3c	Ebp		Apoa1			Cog2			Ssr2			Phlpp1
	L3mbtl3	Naa10		Stt3a			Snx19			Shtn1			Dock5
	Adgrl4	F7		Hinfp			Birc3			Utp4			Gskip
	Il18	Slc25a15		Tyk2			Usp2			Arhgap32			Setd2
	Arid4b	Plpbp		Ilf3			St3gal4			Cep78			Glb1
	Azi2	Aga		Yipf2			Ppp2r1b			Ddx24			Mfsd5
	Tnfsf10	Dlc1		Sltm			Bco2			Btbd7			Wnk1
	Morc3	Saraf		Nedd4			Bud13			Pi4ka			Mosmo
	Atp8b1	Ikbkb		Anxa2			Apoa5			Coq5			Cep295
	Myo9a	Mak16		Anp32a			Apoa4			Mapk1ip1			9930021J03Rik
	Baat	Gsr		Glce			Bace1			Rhod			Cmtr2
	Dnttip2	Rbpms		Idh3a			Mpzl2			Card6			Golph3l
	Arhgap29	Nkd1		Etfa			Nlrx1			Tango6			Tcaim
	Zfp800	Tnpo2		Cox7a2			Hyou1			Spidr			Tifa
	Gsap	Hp		Neo1			Robo4			Arhgef11			Mpeg1
	Etfbkmt	Txnl4b		Ctsh			Pde4a			Csgalnact2			Mbtps2
	Zfp292	Amfr		Tpm1			Tmed1			Abhd14b			Irgm1
	Rab11fip2	Nudt7		Plscr1			Smarca4			Ssh1			Tapt1
	Fmo1	Coq9		Snx1			Ldlr			Abhd14a			1700001C19Rik
	Prrc2c	Pgls		Snapc5			Dock6			Zfand4			Ythdf3
	Ints13	Mvb12a		Tfdp2			Lipc			Pm20d1			C2cd3
	Gbp2b	Cox4i1		Atp1b3			Cgnl1			Mrtfa			Zbtb44
	Rigi	Emc8		Pik3cb			Zw10			Zmym6			Arl4a
	Suco	Babam1		Armc8			Nnmt			Zfp410			A430005L14Rik
	Rbm48	6430548M08Rik		Dbr1			Man2c1			Cd2bp2			Mtrfr
	Bcor	Usp10		Nme6			Commd4			Atxn2			Fbxo30
	Etfrf1	Klhl36		Lrrfip2			Clk3			Stk40			Usp14
	Pex2	Dctn1		Myd88			Gsta4			Flad1			Tshz2
	Akap9	Cdh5		Nktr			Usp3			Itpr3			Rgmb
	Pvr	Cbfb		Ss18l2			Ppib			Garem1			Bend7
	Manea	Tradd		Vipr1			Nt5e			Commd10			Dip2c
	Ckap5	Psmb10		Gnai2			Dync1li1			Wdr74			Tbc1d12
	Btaf1	Pla2g15		Manf			Stt3b			Alkbh6			Cep120
	Abcb1a	Vps4a		Ip6k2			Nmnat3			Tmem82			Arhgap30
	Erc2	Cog8		Prkar2a			Dhx30			Tuba1c			C1galt1c1
	Ppip5k2	Cyb5b		Usp4			Smarcc1			Hic1			Ugt3a2
	Tasor	Wwp2		Srek1			Mlh1			Mob1a			Lix1l
	Oard1	Bcar1		Crebl2			Csrnp1			Tmem11			Sorl1
	Cept1	Afg3l1		Pon2			Amotl2			Cep164			Zfp260
	Reps2	Acad8		Cd59a			Trak1			Fmn1			Tmem67
	S100pbp	Abcb10		Cntrob			Nphp3			Foxo1			Sall2
	Wdr43	Agt		Pdxk			Aste1			Tnfaip8l1			Slc17a5
	Wwp1	Egln1		Cyp2c38			Pik3r4			2510039O18Rik			Zfp280b
	Arhgap12	Vps26b		Smap2			Rbm5			Bod1			Fzd4
	Rbbp8	Nectin1		Acsl3			Apeh			Smim7			Sertad2
	Zfp236	Oaf		Hspa13			Mst1			Csrnp2			Rlf
	Uspl1	Srpr		Fam207a			Uba7			Zfp612			Rspry1
	Dmxl2	Abhd12		Trim33			Nckipsd			Zfp36			Agmo
	Pcf11	Alg9		Cdo1			Eml4			Prkce			Lgr4
	Atg2b	Cadm1		Apmap			Flcn			E130308A19Rik			Pigm
	Pum3	Apoc3		Ctdp1			Abtb2			Cirbp			B3galt6
	Tardbp	C2cd2l		Map2k4			Mier3			Eola1			Ecpas
	Shld2	Dpagt1		Rtp4			Snx33			Med26			Tatdn1
	Zfp281	Pin1		Palmd			Inppl1			Tmem86b			Mblac2
	Camsap2	Carm1		Frrs1			Katnip			Sys1			Taf7
	Tmtc4	Kank2		Specc1l			Gtf3c1			B230219D22Rik			Spats2
	Gucy1a2	Polr2m		Rfwd3			Alas1			Fam43a			Prdm9
	Pcca	Aqp9		Acbd6			Lama1			Zfp319			Pfdn4
	Bbox1	Tle3		Smyd5			Cdv3			4930430F08Rik			Immt
	Slco1a1	Imp3		Foxn3			Arap1			Bst2			Cyp2j5
	Gpr155	Neil1		Lrrc14			Spring1			Cldn12			Rnf103
	Tpp2	Fbxo22		Tcea1			Abcc10			Gchfr			Zmat1
	Abca8a	Csk		Fgb			Fbxw8			Slc39a3			Nup107
	Ppp4r3a	Mto1		Mrpl15			Gmppa			Pramel12			Mrpl35
	Tcf20	Elovl5		Ppargc1b			Pygb			Fbl			Clec12a
	Pkp2	Dapk2		Pxk			Pfkm			Atxn1			Kdm3a
	Dcaf17	Cmtm6		Mapkbp1			Triobp			Adck2			Tanc2
	Mettl8	Tgfbr2		Ccp110			Slc7a6os			Tshz1			Dennd4a
	Tlk1	Scap		Usp36			Atg9a			mars.02			Chd8
	Dync2i1	Gorasp1		Rbm34			Phldb2			Ticam1			Exoc6
	Zfp386	Pccb		Brk1			Atp1a1			Angptl8			Nt5dc3
	Inpp5f	Slco2a1		Zbtb41			Tmed7			Arf1			Ercc6
	Ppig	Srprb		Golim4			Tie1			Rbm33			Iigp1
	Slc35e2	Trf		Exoc3			Szt2			Slc39a9			Lifr
	Kdm5b	Ip6k1		Ino80			Shf			Fkrp			Slfn5
	Sanbr	Slc25a20		Nsf			Wdr3			Tada3			Slc30a7
	Itga1	Nicn1		Chmp7			Noc4l			Zadh2			Kdm2a
	Pbrm1	Kank1		Gcsh			Kdm4a			Iba57			Zfp869
	Specc1	Syde1		Zxdc			Tnxb			Suox			Lrrc8c
	Gnl3	Ablim3		Pkd2			Dnm2			Mrps16			Klhl5
	Mindy2	Slc8b1		Snx2			Ipo13			Lrrc25			Cgrrf1
	Reln	Ilvbl		Poglut3			Eri3			Grem2			Ankrd17
	Tbc1d8b	Psmf1		Hsd17b13			Upb1			Lgals3			Stam2
	Dmtf1	Fbxo21		Mtrr			Gtpbp6			Snx21			Ubl7
	Acad12	Pebp1		Gpatch8			Acsm1			Cyp8b1			Ghr
	Mapk6	Chpf		Ankrd12			Znrf1			Zscan29			Zfp1
	Dhx9	Polr2f		Itga2b			Rbfox2			2310061I04Rik			Emc7
	Naa25	Eif3l		Pbx2			Pcgf3			Zfp169			A430033K04Rik
	Smg7	Entpd6		Mrps10			Pik3c3			Prkca			Clca3a1
	Edem3	Lss		Nostrin			Inhca			Gprc5c			H2-T22
	Dpy19l1	Mgll		Tmub2			Fcsk			Zfp524			Socs6
	Zfp866	Eefsec		Tmem127			Sfxn5			Wdfy4			Cnot10
	Ppp2r3a	Ptprf		Ankrd27			Gadd45gip1			Trim32			Cars2
	Simc1	Gstt2		Dhx8			Tmem131l			Xrcc1			Usp39
	Upf2	Gucd1		Dpp4			Rpap2			Smim11			Tgoln1
	Trim56	Mcee		C8a			Asb13			Zfp217			Uxs1
	Usp48	Cryzl2		Dhx57			Dysf			Babam2			Nsd2
	Setx	Larp4b		Nubpl			Atp7a			Ppp4r2			Pus7
	Dpy19l3	Dph5		Eif2s3x			Ppp1r16a			Opa3			Cyb5d2
	Trp53bp1	Reep4		Elmod2			Tnks1bp1			Ankrd44			Zfp729b
	Klhl15	Spata2l		Zc3h12c			Cct2			Zfp961			Zfp958
	Orai3	Pank1		Tanc1			Gpbp1l1			Atp6v1a			Usp47
	Rsbn1	Hacd3		Spcs2			Hdlbp			Cherp			Hadhb
	P2ry4	Qsox1		Lzts2			Tpst1			Nav2			Fcgr3
	Abca6	Spr		Thyn1			Srsf2			Nup188			Trp53
	Trmt10c	Ston1		Galm			Pomt2			Isoc2b			Zfp637
	Dmd	Cdk10		Gnptg			Lrrc58			Tnrc6a			Sclt1
	Shroom2	Klf9		Eif1			Faah			Rnaseh2a			Zfp74
	Dpy19l4	Lgals3bp		Gc			Rhbdd3			Aldh1a1			Chpt1
	Vcpip1	Chmp2a		Utp6			Rnf43			Gatd3a			Zdhhc8
	Zfp691	Ndufb7		Aamdc			Vps18			Dis3l2			Gtf2i
	Dcaf12l1	Slc16a2		Bbs10			Sdr42e1			Ier2			Caln1
	Hnrnph2	Cpsf1		Mrps2			Iqsec1			Eif3k			Wtap
	Gprin3	Ccs		Ggta1			Cbl			Aldh7a1			Cyp2c70
	St7l	Cipc		Ythdc1			Tkfc			Cnn3			Marf1
	Esf1	Irf2bpl		AI182371			Pja1			Sirt5			Slc9a6
	Mtus1	Mrps17		Zhx3			Zfp707			Fgfr3			Ipmk
	Zfp629	Gpc1		Gramd4			Gulo			Fabp1			Arl1
	Ifit2	Hdac11		Dennd5a			Uroc1			Tmem62			Mmgt1
	Eif4g1	Exosc4		Fmnl2			Uaca			Dedd2			Ddhd2
	Vps13a	Setd5		Slc17a3			Morc2a			Sh3bp2			Hipk2
	Zfp62	Cpne2		H1f2			Daam1			Mettl7a1			Stx17
	Yod1	Cmip		Polr1has			Tent4a			1600014C10Rik			H4c4
	Fat4	Tmem30b		Leap2			Zyg11a			Rnd1			Ext1
	Epm2aip1	Zfp395		BC031181			Xpot			Arntl			Gmfb
	Zfp445	Ssh3		Skp1			Rnps1			Kcmf1			Lancl2
	Cltc	Tmem109		Srp72			Tmx4			Tmem245			2700097O09Rik
	Zfp654	Gns		Qsox2			Mast4			Ces2a			Btbd9
	Fam185a	Grn		Tmem258			Colgalt1			St3gal5			Gspt1
	Abhd17b	Mfsd12		Gng12			Cog7			Rdh9			Morf4l1
	Nr1h4	Nudt19		Tbcc			Vat1			Ncoa4			Arf2
	Atg16l2	Mrpl34		Exoc1			Igsf6			Rlim			Phactr2
	Slc38a9	Tjp3		Calm2			Oma1			Retsat			Mtap
	Ccdc88b	Dhcr24		Hif1an			Becn1			Immp2l			Kdr
	Tnrc6b	Arl4d		Eea1			Secisbp2l			Fam47e			Ufc1
	Gigyf2	Cebpa		Commd2			Eva1a			Nat8f1			Ccni
	Zbtb33	Dapk3		H2-Aa			Dennd1a			Npm1			Kif1b
	Entpd1	Zbtb7a		Colec11			Stab2			Aadat			Pstk
	Crebrf	Map2k2		Dennd3			Leng8			Aak1			Naa15
	Sacs	Creb3l3		Oxsr1			Rubcn			Sphk2			Mapk1
	Omd	Kri1		Rps27l			Zcchc7			Zbtb8os			Alg11
	Socs4	Mtmr9		C1qb			Sbno2			Zfp746			Nmral1
	Ccdc57	Plekhh3		Aifm1			Thrsp			Ddx49			Nup98
	Klhl11	Fam124a		Azgp1			Arhgap45			Itpk1			Ptcd3
	Phf3	Arl6ip5		Sh3glb1			Abca7			Palld			Rpl7l1
	Acap2	Sppl2b		Selenof			Selenoo			Gstp3			Ano6
	Zfp518a	Lcat		Socs5			Xylb			Rnf169			mt-Co1
	Tigd2	Hpse		Prmt9			Dync1li2			Cds2			Cyp4a12a
	Zfp644	Plekhj1		Rbm17			Pim3			Mtfmt			Tmem42
	Bdp1	Hacd2		Atg101			Alg12			Septin9			Msl2
	Aftph	Mbd3		Mxd4			H2-Q4			Zc3h4			Vkorc1l1
	Rpl36al	Aldh1b1		Itih2			Dock4			Cdyl			Trmt2b
	Glt1d1	Grhpr		Hgsnat			Apex1			Hopx			Xkr9
	Heatr1	Zswim4		Tbcel			Slain2			Ppp2r5d			Arfgef1
	Rictor	Ndufa3		Lsm1			Slc17a2			Ptk2b			Htatsf1
	Arhgap42	Wdr18		Larp1			Acaa1a			Tor4a			Lrch1
	Pdik1l	Cd99l2		Slc12a9			Mgat5			Eif4a1			Sort1
	Fhip1a	Cox8a		Pank2			Ap5m1			Ube4a			Csde1
	Plcb1	Aldh5a1		Wdtc1			Ubac1			Hspa2			Clk2
	Bzw1	Tmem63b		Prkci			Serbp1			Tpt1			Eif2s3y
	Pcmtd1	Galt		Lzts3			Tbc1d24			Pyroxd2			Wfdc17
	Nup160	Sigmar1		Fermt2			Fam13b			Tnfrsf19			Serpinh1
	Rap2a	Myrf		Tmem33			Ppfibp2			H2-Q7			Sox13
	Coa6	Rfxank		Gnpnat1			Sbf1			H2-Eb1			Dnajc25
	Wdcp	Prickle1		Mbl1			Slc38a7			Mrps9			Rasgrp3
	Erich1	Pphln1		Fdxacb1			Ttyh3			Trmt61a			2210408I21Rik
	Acvr2a	Gatad2a		Crp			Fgf1			Ppm1b			Map3k5
	Ltn1	Gmip		Acer2			Clcn7			Cxcl12			Akr1c19
	Rexo4	Igfbp7		Phf2			Cc2d1a			Dlgap4			Ints5
	Slc22a30	9530068E07Rik		Kdm1b			Tent4b			Ces2c			Ppia
	Swt1	Macrod1		Opa1			Entpd8			Patj			Phf20l1
	Atad2b	Noa1		Ttc39b			Sun1			Iah1			Nfxl1
	Cyp2j6	Ppp1r11		Mical2			Jmjd4			Qki			Ifi204
	Trmt1l	Thap11		1700066M21Rik			Amdhd2			Btbd3			Ttpa
	Ddx10	Arhgap26		Cdc40			Acaa2			Tlr12			Amy1
	Zfp943	Elf1		Uqcrfs1			Arhgef26			Cebpzos			Arfgef2
	Cstf2t	Adamts2		Chmp4b			Prodh2			Zfp512			Kiz
	Lipg	Fxyd1		Tfdp1			Ehmt1			Serpina11			Plxnc1
	Slc39a8	Plxnb2		Parp12			C1qc			Snrnp70			2010315B03Rik
	Mat2a	Mgat4b		Grtp1			Fzd8			Mapk15			Lcmt2
	Prr14l	Atp13a2		Car14			Kdm1a			Pepd			Fam122a
	Mdm4	Tbc1d9b		Atf5			Trappc14			Gpn1			Selenot
	Kcnn2	Tubb4b		Susd4			Kifbp			Med14			Cyp4a12b
	Ugt2b5	Decr2		Ensa			Taf6			Rab3ip			Mup1
	Adam10	Pnpla7		Degs1			Zdhhc9			Ifi27			Naip2
	Akr1c20	Smad6		Ctss			Asap3			Ethe1			Dnaaf10
	Actn4	C1qa		Atp5j2			Foxa2			Gimap8			Serpina3m
	Cyp2c50	Unc93b1		Golga4			Zfp146			Siva1			Fastkd5
	Atrnl1	Lrfn3		Mindy1			Fam193a			mt-Nd6			Capn3
	Ep300	Ss18		Bud31			Mex3c			Cyp4a10			Psme2
	Sec23ip	Smpd1		Gngt2			Gemin5			Fkbp15			Ccr5
	Cd47	Scd1		Kif16b			Srrt			Rtp3			Marchf2
	Cpsf6	Lrg1		Itpkb			Pafah2			Bpnt2			Seh1l
	Lair1	Rab11fip3		Pi4kb			Tbc1d2b			Serpina1a			Tmem243
	Rras2	Il22ra1		Kat7			Ranbp10			Lsm14a			Cbx6
	Abcd2	Dennd11		Supt3			Depdc5			Bub3			Mfsd14a
	Fmnl1	Elf2		Lmtk2			Vnn1			Ppp1r3c			Mndal
	Cyp3a11	Rsrp1		Cpq			Cep85			Mkrn2os			Hmgcs1
	Pla2g4a	Ldlrap1		Timm8b			Klf10			Cyp2d40			Syne1
	Usp34	Ttc13		Mtg1			Atg14			Cyp2d9			Zfp87
	Chd9	Bag4		Arhgap18			Aldh8a1			Tmem167b			Sowahc
	Kdm5d	Capn15		Tasp1			Tob1			Sars			Mpv17
	Cspp1	Actr1b		Usp6nl			Atoh8			Cry2
	Cep162	Letmd1		Pigk			Phc3			Psma5
	Ide	Ctbp1		Zzz3			Aspg			Epc2
	Cfhr1	Icam1		Nrn1			Ahdc1			Fbp1
	Cntrl	Slc30a1		Cdc123			Ddhd1			Ces3a
	Chd6	Nenf		Camk1d			Themis2			Eif3g
	Birc2	Ppfia1		Sart1			Mat1a			Il18bp
	Sptan1	Mavs		Cmc1			Ctnna1			Tgfbrap1
	Zfp595	Shank2		Akap7			Nmrk1			Ptges3
	Zfp809	Gch1		Tbc1d19			Iars			Serpina1d
	Mdn1	Nr0b2		Orm1			Nsrp1			Serpina1b
	Serpina3k	Slc20a2		Adk			Dhx38			Setdb2
	Arhgap35	Cd81		B3galnt2			Cramp1			Dtnb
	Idi1	Cisd1		Hlx			Dnajc22			Eml3
	Mcm9	Mrps26		Mreg			Mindy4			Uqcc3
	Abce1	Tgm2		Ubn1			Nod1			Ang
	Txndc9	Ndufv1		Nt5dc1			Trappc11			Cep170b
	Fam133b	Scarb1		Zup1			Snrk			Serpina1e
	Zfp110	Wdr20		Rbms3			Ormdl3			Vamp5
	Memo1	Ninj1		Hnrnpu			Pde4dip			Ifi207
	Lin9	Fam120a		Ncoa7			Slc43a2			Prr16
	Slc10a5	Atp6v0a2		Htatip2			Chpf2			Prob1
	Zfp945	Mrm3		Cpeb2			Gask1a			Tufm
	Skap2	Tmem237		Cplane1			Slc22a23			Mob3b
	Kbtbd2	Plekhg6		Gabbr2			Smg6			Exoc8
	Nsmce2	Rilp		Fgl2			Pdzk1			Saa1
	Calcrl	Tapbpl		Hip1			Tsr1			Adh1
	Taf1b	Tlcd2		Dtx4			Txnip			Zfp568
	Nkapd1	Serpinf2		Phtf2			Higd1a			Ceacam1
	Zfp874b	Lasp1		Ankrd13c			Hdhd3			Phldb3
	Mug1	Hjv		Cbx4			Spsb2			Arrdc3
	Psma3	Scaf1		Ythdf2			Tmco3			Itpripl1
	Golm2	Usp5		Rbms2			Dcun1d2			Selenoi
	2610008E11Rik	Abhd17c		Bmf			Jarid2			Acsf2
	Hnrnpc	Ptov1		Flywch1			Tbc1d17			Ass1
	Rnf14	Mesd		Mrps35			Ift172			Ddi2
	Adgrg3	C1rl		Maob			Susd1			Emc1
	Nsa2	Cul7		Fgfr1op2			Akap12			1110065P20Rik
	Slc4a4	Fndc4		Aqr			Mcl1			G6pc
	Prcp	Aspdh		Gstm2			Med30			Mup20
	Prpf40a	Gmeb2		Mis12			Creb3l2			Casc3
	Exoc5	Ost4		Pck2			Mapkap1			Cisd3
	Cyp3a59	Sde2		Dhx33			Nlrp6			Ak6
	Armt1	Bpgm		Col16a1			Abcf1			Samd1
	Mospd2	Mrps34		Camta2			Kdm3b			Slc45a4
	Ces3b	Psmd7		Creg1			Stap2			Rab9
	Rapgef2	Itga9		Rnf167			Tmem214			Naa80
	Fabp4	Abhd2		1700123O20Rik			Ythdf1			Nat8f5
	Srpk2	Gpatch2		Snrpd2			Dido1			Ctsf
	Cyp2c67	Lyplal1		Szrd1			Cnst			Esrp2
	Mysm1	Prrc2b		Tiprl			Ppp1r9b			Zfp703
	Klhl24	Npepl1		Ghitm			Bloc1s5			Isoc2a
	Atp11c	Ndst2		Ostc			Foxred1			Tmem170b
	Mrpl42	Rab3gap2		Smc1a			Osbpl2			Uckl1
	Zfp26	C130074G19Rik		Ripk2			Rreb1			Ugt1a6b
	Bbs5	Smarcal1		Brca2			Stim2			Tmem185b
	Nol7	Wdr45		Otud3			Polg			Gtf3c2
	Zfp35	Alg1		Elovl6			Nubp2			Ndufb1
	Usp31	Ttc36		Phf8			Bbln			Pnp
	Syne2	Dcxr		Chd7			Daglb
	Aox1	Slc9a8		Vps41			Srrm2
	Brwd3	Tnrc18		Car8			Ppp1r10
	Hsd3b2	Prex1		Adgrf1			Tbcd
	Alms1	Mrpl12		Cdk13			Megf9
	Cyp4a32	Cpeb3		Pik3r1			Fndc3b
	Tank	Rxrb		Hibch			Igfbp2
	Aox3	Icmt		Mmrn2			Fut11
	Hhip	Tbc1d13		Irf8			Sec24c
	Mup3	Zer1		Ago1			Heatr5b
	Ipo7	Dnajc11		Cdc42ep4			Wfs1
	Akap13	Ypel5		Utp15			Znfx1
	Zfp810	Zfp335		Ubac2			Uhrf1bp1
	Eif1ax	Trim14		Ppp2r2d			Stau1
	Cyp2c54	Tmem120a		Lman1			Mocos
	Bmpr2	Alg14		Ammecr1l			Coro7
	Sptbn2	Rhou		Rimoc1			Kyat1
	Zfp160	Tbc1d16		S100a10			Plekhg5
	Amn1	Elavl1		Rapgef5			Fnbp1l
	Uty	Klhl42		Mat2b			Prkrip1
	Mgam	Pnrc1		Tbca			Alg2
	Ssb	Rdh7		Dstyk			Trub2
	Ddx3y	Scamp2		Kank3			Nhsl1
	Scyl2	Tm7sf3		Fbxo38			Epg5
	Ahnak	Trappc5		Lyn			Rapgef1
	Sco1	Mrps28		Tmem183a			Pcif1
	Irgm2	Trim7		Setd1a			Endov
	Atxn1l	Os9		S100a13			Urb1
	Rnf213	Blvrb		Leo1			Clstn1
	Prss36	Rabggta		Asxl1			Edrf1
	Top1	Dxo		Safb2			Ginm1
	Rasal2	Ltbp4		Wdr55			Saa4
	Cfhr4	Tsfm		Trafd1			Stat2
	Ugt2b36	Zfp609		Onecut1			Baz2a
	Klhl9	Tex2		Zmpste24			Lrp1
	Zfp946	Mettl27		Fam25c			Gbp7
	2610044O15Rik8	Ildr2		Mrpl50			Plekha1
	Ugt3a1	Efhd2		S100a1			Cul9
	Gm4951	Rad54l2		Arf6			mars.01
	Csnk1g3	Tbl3		Vsig4			Skiv2l
	Nbeal1	Agmat		Grsf1			Trim41
	Pgap1	Zfhx2		Dnajc21			Spns2
	Smim26	Eif4h		Sptssa			Sgms1
	Cyp2c68	Cd53		N6amt1			Ggt6
	Ranbp6	Tex264		Tent5c			Abcg5
	Ptar1	Hlcs		Swi5			Ambra1
	Rc3h2	Sft2d2		Zfp367			Abhd11
	Gpx4	Erf		Tmem60			Wdr7
	Sarnp	Bsdc1		Ddx28			Dnph1
	Fyb2	Foxa3		Cradd			Madd
	Chd2	Slc19a2		Onecut2			Hnrnpul1
	Tomm5	Rcc2		Lrrc8d			Eml2
	Ifi47	Cmtm8		Patl1			Tmem205
	Prps1l3	Fzd7		Zfp84			Slc16a11
	Tlr5	H2az2		Scaf8			Asgr2
	Mphosph8	Tmco4		Ccbe1			Arhgef10l
	Utp14b	Mul1		Ermp1			Irgq
	Zfx	Rgl2		Hnrnpa1			Lonp1
	Tmem250-ps	Ccdc9		Unc119b			Prkd2
	Slc5a3	Mdfic		Bdh1			Trir
	Shprh	Hspb8		Mtfr1l			Pklr
	Ugt1a9	Nop53		Fam83h			Rrp9
	F830016B08Rik	Mrps27		Zfp787			Rnf123
	Gimd1	Slc39a11		Ppp1r3b			Sox5
	Zfp963	Amot		Ngrn			Serpina12
	Zfp141	Tspo		Khnyn			Gcn1
	Zbed6	Rnf10		Rab2a			Gck
	Gm14403	Plekha6		A2ml1			Poldip3
	Zfp131	Lad1		Ptgs1			Oasl1
	Zfp799	Mcm3		Zfp358			Metap1d
	Mup17	Ipo9		Gphn			Agrn
	Thoc2l	Git2		Dynlrb1			Znrf3
	Tigd5	Wipi1		Tspyl1			Acacb
	Chmp1b	Tdrkh		Yipf6			Wdr11
	Gm49336	Rnpep		Champ1			Dmgdh
	Riok2	Mvk		Gimap6			Zfp451
		Pigs		Stbd1			Tmc7
		Arsb		Isg20l2			Stab1
		Bhmt2		Arid4a			Ttc19
		Gm5617		Depp1			Ikbke
		Lgalsl		Hexim1			Arel1
		Adora1		Prex2			Snx18
		Dctpp1		Kmt5a			Tbc1d10b
		Usp22		Ogfr			Mideas
		Sun2		Aff4			Ubap2l
		Sem1		Spty2d1			Dhrs7b
		Dpm3		Clip1			Sh2b3
		Krtcap2		Zfp646			Pbxip1
		Hebp1		Tmsb4x			Zfyve1
		Notum		Bag5			Pla2g6
		Tmem186		Plekhf2			Alkbh5
		Pyurf		Pitpnb			Hectd4
		Tmem64		Tdrp			Rnf214
		Ptpn11		1600012H06Rik			Sbk1
		Pura		Nudt6			Zfp513
		Gls2		Nsun3			Fbrsl1
		Irf2bp1		Fam171a1			Leng9
		Gpr146		Vamp8			Fem1a
		Slc15a5		Sgms2			Pde12
		Fhip1b		Amigo1			Pkhd1
		Fzd1		Olfml1			Vwce
		Tmem201		Nat2			Wdfy3
		Gemin7		Commd3			Thrap3
		Fads6		Fam174a			Slc35g1
		Uqcrq		Tmem199			Als2cl
		Shld1		Commd1			Osbpl1a
		Fzd5		H1f4			Pcsk9
		Megf8		Dcun1d4			Dsg2
		S1pr1		Mettl5			Zfp507
		Arhgef37		Wfdc21			Hjurp
		Magi1		Sec31b			Tst
		Borcs6		Zfp622			Rnf216
		Nudt18		Tmem106c			Rtn4rl1
		Hs6st1		Ccdc171			Fahd1
		Zfp574		H1f3			Wdr81
		Insig1		Adam17			Akr1e1
		Preb		Rap1b			Dipk2a
		Lhfpl2		BC004004			Trrap
		Proser2		Junb			Tssc4
		Trim39		Ubxn8			Whamm
		Pid1		Uba2			Tmem268
		Spred2		Krcc1			Stard5
		Tcf21		Jam2			Otulin
		Thtpa		Tmem248			Ppp1r15b
		Slc16a5		Chmp3			Myorg
		Zfp36l2		Thoc7			Cxxc5
		Serpinb9		Nrd1			C87436
		Paip2b		Chchd3			Nqo2
		Mrps12		Ubxn7			Slc26a1
		Cavin2		Camk2d			Spata2
		Slc25a51		Cyhr1			Rnf31
		C2cd2		Utp18			Neurl4
		Igfals		Tprkb			8030462N17Rik
		Scand1		Fra10ac1			Zfp235
		She		Eapp			Bola2
		Slc25a23		Mrps21			Gjb1
		Rbp1		Dnajc8			Lonp2
		Cox17		Spcs3			Rell1
		Prr12		Atpif1			Rbm15
		Cystm1		Lclat1			Col6a3
		Mrps7		Thnsl2			Kmt2d
		Gltpd2		Pla2r1			Mcmbp
		Hectd3		Mgmt			Amigo2
		Zbtb21		Zfp771			Pdp2
		Cldn2		Kctd18			Timm29
		Emc6		Usp46			Nrip1
		Rexo1		Sugct			Lemd3
		Cltb		C1ra			Lurap1l
		Paxx		Soga1			Insc
		Apof		Pgpep1			Rapgef4
		Ly6g2		Dennd1b			Prmt6
		Wbp1l		Adgrf5			Ccdc71
		Akap10		Ilrun			Smcr8
		Trappc9		Nbeal2			Krt8
		Ldlrad3		Setd3			Polr1a
		Nags		Ces1d			Zbtb14
		Rnf149		Ero1b			Urgcp
		Syngr2		Ces1g			Zfp672
		Ankrd46		5730455P16Rik			Slc25a44
		Pskh1		Rbbp4			Amer1
		Coa7		Rpl38			Tor1aip2
		Fitm2		Cep170			Maml1
		Tob2		Yipf1			Micos10
		Mlec		Mrpl18			Gpd1l
		Ccdc6		Ces1c			Prkaa1
		Mcat		Las1l			Zfp623
		Foxo3		Spop			Zfp366
		Dact2		Eif1a			Mb21d2
		Slc25a47		Prdm2			Rpusd3
		Sephs2		Chsy3			Msrb3
		Dcaf5		Rrp1b			2900026A02Rik
		Agtr1a		Wdr91			Zbtb22
		Zfp219		Tmed9			Gm11437
		Trappc1		Fbh1			Zfp24
		Retreg2		Gda			Cbr1
		Dcaf7		Ccser2			Mical3
		Rarres1		Col13a1			Lrrc3
		Chchd10		Abi1			Tubgcp6
		Ctu2		Cfi			Sox6
		Dtx3l		Nap1l4			Gnpda1
		Cdc42ep1		Hnrnpm			Ppp6r1
		Tsku		Mbtd1			Acot4
		Micos13		Arhgef12			Rft1
		Arhgap23		Atl2			Tmco1
		Slc35c1		Zfp422			Magi3
		Pgrmc2		Serpinb6a			Gan
		Idnk		Kng2			Hook2
		Lsm10		0610040J01Rik			A1cf
		Snip1		Plaat3			Plekhg3
		Gja4		H4c3			Jun
		C77080		Cd302			Tln2
		Hamp		Fnip2			Traf7
		Fam167b		Taok3			Zfp212
		Adra1b		Nol10			1700030K09Rik
		Tmem37		Wdr61			Lamb2
		Gja1		Cd2ap			Msl1
		Gdpgp1		Bod1l			Ctif
		Jagn1		Zfp954			Supt7l
		Mtln		Itgb1bp1			Tcf4
		Spryd4		Borcs7			Zfp472
		Pcdh1		Hsd3b3			Sh3pxd2a
		Ppp1r37		Ei24			Plxnb1
		Crebzf		Acadm			Txlna
		Irf2bp2		Cfl2			Sh2d4a
		Pcbp1		Zfp938			Ech1
		Apon		Lrrc40			Ndst1
		Arf3		Tmed5			Gon4l
		Dock8		Glyat			Parp4
		Slc39a1		Tnfrsf11b			Zfp182
		Get3		Chchd1			Nsd3
		Suclg1		Prpf38a			Pcnx3
		Repin1		Brpf3			Dsp
		Arhgef15		Selenop			Ddx17
		Gas1		Tacc1			Tead1
		Cyp2f2		Aurkaip1			Tns1
		Yap1		Hnrnpr			Srsf11
		Bcl3		Phactr4			Pprc1
		Ndfip2		Slc31a1			Kxd1
		Pom121		Mup21			Klhl25
		Mapk14		Ttc32			Zzef1
		Ggcx		Tmem128			Eef1d
		Syne3		BC003965			Tmem150a
		Rhob		Afdn			Zfp277
		Msra		Tcp1			Aasdh
		Set		Lgals1			Irs1
		Cadm4		Gng5			Zkscan5
		Mrfap1		Dap3			Mia3
		Fbxo6		Lyz2			Eif3b
		Maf		Ank3			R3hdm1
		Zcchc24		Marcks			Cebpg
		Cope		Psmb3			Tyw1
		Elob		Tmem256			Elmod3
		Rnf181		Chchd2			Ier5
		Per2		Etnk2			Nfil3
		Fto		Utp3			Tsnax
		Pgm3		Rraga			Sipa1
		Cfl1		Zfp58			Acbd4
		Foxk1		Tbpl1			Tatdn2
		Cebpb		Zfp777			Jmjd6
		Fkbp2		Atp5md			Hamp2
		Chst13		Cebpd			Mpp7
		Commd7		Polr2g			Lgals8
		Inca1		Snx29			Arl16
		Ado		Ptrh2			Bak1
		Tmem140		Ptgr2			Abat
		Trim12c		D2hgdh			Adtrp
		Slc44a2		Rab18			Cryzl1
		Apol9a		Hspe1			Upf1
		Antkmt		Lmbrd1			Dock1
		Ece1		Mup7			Map2k5
		Dtnbp1		Rbm15b			Znrf2
		Pkn1		Dnajb14			Tmod3
		Usf2		Ap1ar			Tubb2a
		Mrps14		Apoc4			Egln2
		Ube2e2		Clec4g			Zfp516
		Gpr182		Rdh16f2			Hdhd5
		Dhcr7		Eif2s2			Vwa8
		Serhl		Bhmt			Gckr
		Fcer1g		Hps6			Bcas3
		Nap1l1		Ccdc58			Flot1
		Rex1bd		Dolk			Dbp
		Sh2d3c		Alg10b			Taok2
		Naa38		Commd6			Kif13b
		Slc27a4		Nynrin			Prmt7
		Plg		Zfp652			Acnat2
		Uqcr10		Selenos			Irak2
		Ndufs8		Abracl			Tmem219
		H2aj		Bnip3			Nr1h2
		Dhps		Ccdc47			Haghl
		Gemin2		Cyp4v3			Dot1l
		Pop5		A130010J15Rik			Mdc1
		Ap2a1		Zfp664			Kalrn
		Bckdha		Maea			Suclg2
		Cyp2a12		Eloc			Serpina10
		Sntb1		Pet100			Ces1e
		Tor3a		Ugt1a5			Pgghg
		Ifitm2		Snrpe			Lmnb2
		H3f3a		Myl6			Scfd2
		Gstp1		Lrrc32			Rai1
		Serpina6		Smlr1			Erbb4
		Zbtb40		Snrpn			Nectin2
		H4c8		Gm4756			Armc9
		Copz1		Gm10033			Ppox
		Rrs1					Impdh2
		Rrp1					Hdac10
		Dnajc30					Cped1
		H2-K1					Ica1
		Exosc5					Ldha
		Slc38a10					Parp10
		Fiz1					Krr1
		Zcchc14					Rps15
		Smim20					Zkscan7
		Snrpa					Utp14a
		Orm2					Ap3s2
		Cyp2d22					Chd4
		Ttr					Crem
		Ppp4r1					Dpp3
		Flot2					Mtx1
		Cnih4					Mocs1
		Gak					Clasp1
		Acat3					Ubr4
		2310039H08Rik					Prpf4
		Hikeshi					Vps37b
		Mapk3					Numa1
		Ptpmt1					Zfyve26
		Slc39a4					Garre1
		Bcl9l					Tecpr1
		Stk24					Fbxl18
		Eno1					Zbtb16
		Klhdc3					Xpo5
		Rnf217					Pex26
		Hspbp1					Clec16a
		Ppcdc					Selenbp1
		Gpx1					Cgn
		Uqcrh					Selenbp2
		Cnnm2					Msto1
		H2ac18					Cdk7
		Paqr9					Fam8a1
		Cpped1					Dazap1
		Dhrs3					Msi2
		Wdr6					Fam149a
		Rdh11					Fat1
		Ecsit					Mn1
		Suds3					Albfm1
		Hes6					Fryl
		Slc22a7					Rbm47
		H2-T23					Safb
		H2-Q10					Mta2
		Prkag1					Hnrnpul2
		Tm9sf4					Mcc
		Ndufaf2					Grcc10
		Apol9b					Acot1
		Ap5s1					Armcx5
		Cenpb					C4b
		Aup1					Cops9
		Htra2					Ggh
		Chrac1					Snrnp40
		Myadm					Nlrc5
		Trp53i11					Plekhf1
		Gstm6					Peak1
		H2ac20					S100a16
		Zbtb10					Thbd
		Rdh16					Pdzd8
		Tmem19					Itpa
		Pex11g					F8a
		Arid1b					AU022252
		Mfhas1					Smarcd2
		Ndufaf3					BC024978
		Gmppb					Dph1
		Ccnd1					Igtp
		Hs3st3b1					Ces1b
		Cldn3					Atg4a
		Nsmce3					Med12
		Rmdn3					Plcxd2
		Ndufb6					Lamtor5
		Yipf3					Agxt2
		Jund					Galnt4
		Cecr2					Acad11
		Slc25a16					Tarbp1
		Pcnp					Gcnt4
		Gm4952					Cyp4f17
		Tut1					Cyp2d10
		B3gat3					Kctd12
		Ganab					Atf7
		Bscl2					Naaladl2
		Mpst					Prmt1
		Zhx2					Apbb3
		Klf12
		Gdf2
		Smim10l1
		Sod3
		H2-D1
		H2-Ab1
		H2-Ke6
		Cyp4f15
		Mtarc2
		Klhl21
		Osgin1
		Mlycd
		Sdhaf1
		Spint2
		C5ar2
		Zfp628
		Spc24
		Tmem267
		Atxn7l3b
		Heg1
		Dnlz
		Urad
		Txnrd2
		Msrb1
		Klhdc7a
		Ctdsp2
		Plekhn1
		Ndufaf8
		Ube2d3
		Psme3
		Tm2d3
		Eif5a
		Prnp
		Kdelr2
		Pglyrp2
		Galnt2
		Umad1
		Ugt1a1
		Cfb
		Eid1
		Noc2l
		Vkorc1
		Cmtm4
		H1f0
		Psmb9
		9130401M01Rik
		Mrpl33
		0610012G03Rik
		Samd4b
		Pbld1
		Vps28
		Ntn3
		Tmem223
